# Supplementary material for: A two-step regulatory mechanism dynamically controls histone H3 acetylation by SAGA complex at growth-related promoters
Source: Nucleic Acids Res. 2025 Apr 10;53(7):gkaf276. doi: 10.1093/nar/gkaf276 (PMC11983098; doi:10.1093/nar/gkaf276)
Supplement: gkaf276_Supplemental_Files [file gkaf276_supplemental_files.zip]

Archive with 6 entries (6 files):
- Supplemental Table S1_20250227.xlsx
- Supplemental Table S2_20250227.xlsx
- Supplemental Table S3_20250227.xlsx
- Supplemental Table S4_20250227.xlsx
- Supplemental Table S5_20250227.xlsx
- sup_figure_legend_20250228.pdf
