# Supplementary material for: A two-step regulatory mechanism dynamically controls histone H3 acetylation by SAGA complex at growth-related promoters
Source: Nucleic Acids Res. 2025 Apr 10;53(7):gkaf276. doi: 10.1093/nar/gkaf276 (PMC11983098; doi:10.1093/nar/gkaf276)
Supplement: gkaf276_Supplemental_Files [file gkaf276_supplemental_files.zip › Supplemental Table S1_20250227.xlsx]

## Sheet: 581 genes deacetylated
Supplementary Table S1 : List (name) of 581 genes identified as rapidly and strongly deacetylated following TORC1 inhibition. Gene ontology analysis (GO term) associated to this group of genes is indicated.
name		GO Term	p-Value	Matches	GO Term
YLL061W		ribosome biogenesis	4.16758e-148	YAL025C,YAL035W,YAL059W,YBL004W,YBL072C,YBR048W,YBR142W,YBR154C,YBR181C,YBR189W,YBR247C,YBR267W,YCL031C,YCL054W,YCL059C,YCR031C,YCR047C,YCR057C,YCR087C-A,YDL014W,YDL060W,YDL063C,YDL083C,YDL136W,YDL153C,YDL191W,YDL208W,YDL229W,YDR025W,YDR060W,YDR064W,YDR091C,YDR101C,YDR156W,YDR161W,YDR299W,YDR324C,YDR339C,YDR365C,YDR370C,YDR398W,YDR412W,YDR418W,YDR447C,YDR450W,YDR496C,YDR500C,YEL026W,YEL054C,YEL05…	GO:0042254
YHL039W		ribonucleoprotein complex biogenesis	2.90984e-144	YAL025C,YAL035W,YAL059W,YBL004W,YBL072C,YBR048W,YBR055C,YBR079C,YBR142W,YBR154C,YBR181C,YBR189W,YBR247C,YBR267W,YCL031C,YCL054W,YCL059C,YCR031C,YCR047C,YCR057C,YCR087C-A,YDL014W,YDL060W,YDL063C,YDL083C,YDL136W,YDL153C,YDL191W,YDL208W,YDL229W,YDR025W,YDR060W,YDR064W,YDR091C,YDR101C,YDR156W,YDR161W,YDR190C,YDR299W,YDR324C,YDR339C,YDR364C,YDR365C,YDR370C,YDR398W,YDR412W,YDR418W,YDR429C,YDR447C,YDR45…	GO:0022613
YCL059C		cytoplasmic translation	6.56949e-107	YAL035W,YAL036C,YBL027W,YBL087C,YBL092W,YBR031W,YBR061C,YBR079C,YBR084C-A,YBR143C,YBR191W,YCR031C,YDL061C,YDL075W,YDL081C,YDL082W,YDL130W,YDL133C-A,YDL136W,YDL184C,YDL191W,YDL229W,YDR012W,YDR382W,YDR418W,YDR429C,YDR447C,YDR450W,YDR471W,YDR500C,YEL054C,YER025W,YER056C-A,YER074W,YER117W,YER131W,YFL034C-A,YFR031C-A,YFR032C-A,YGL030W,YGL031C,YGL076C,YGL103W,YGL135W,YGL147C,YGL189C,YGR027C,YGR034W,YGR…	GO:0002181
YCL058W-A		rRNA processing	2.14005e-96	YAL025C,YAL035W,YBL004W,YBL072C,YBR048W,YBR142W,YBR181C,YBR189W,YBR247C,YCL031C,YCL054W,YCL059C,YCR031C,YCR047C,YCR057C,YCR087C-A,YDL014W,YDL060W,YDL083C,YDL136W,YDL153C,YDL191W,YDL208W,YDL229W,YDR025W,YDR064W,YDR091C,YDR299W,YDR324C,YDR339C,YDR365C,YDR370C,YDR398W,YDR412W,YDR450W,YDR500C,YEL026W,YEL055C,YER006W,YER074W,YER082C,YER102W,YER126C,YER127W,YER131W,YFL002C,YFR001W,YGL029W,YGL030W,YGL07…	GO:0006364
YKL216W		rRNA metabolic process	9.10535e-95	YAL025C,YAL035W,YBL004W,YBL072C,YBR048W,YBR142W,YBR154C,YBR181C,YBR189W,YBR247C,YCL031C,YCL054W,YCL059C,YCR031C,YCR047C,YCR057C,YCR087C-A,YDL014W,YDL060W,YDL083C,YDL136W,YDL153C,YDL191W,YDL208W,YDL229W,YDR025W,YDR064W,YDR091C,YDR156W,YDR299W,YDR324C,YDR339C,YDR365C,YDR370C,YDR398W,YDR412W,YDR450W,YDR500C,YEL026W,YEL055C,YER006W,YER074W,YER082C,YER102W,YER126C,YER127W,YER131W,YFL002C,YFR001W,YGL02…	GO:0016072
YCL054W		nucleic acid catabolic process	5.33318e-85	YAL025C,YAL035W,YBL004W,YBL024W,YBL055C,YBL071W-A,YBL072C,YBR048W,YBR061C,YBR142W,YBR181C,YBR189W,YBR247C,YCL031C,YCL054W,YCL059C,YCR031C,YCR047C,YCR057C,YCR087C-A,YDL014W,YDL051W,YDL060W,YDL083C,YDL136W,YDL153C,YDL191W,YDL201W,YDL208W,YDL229W,YDR023W,YDR025W,YDR064W,YDR091C,YDR120C,YDR165W,YDR172W,YDR299W,YDR324C,YDR339C,YDR365C,YDR370C,YDR398W,YDR412W,YDR450W,YDR500C,YEL026W,YEL055C,YER006W,YER…	GO:0141188
YHL033C		ribosomal small subunit biogenesis	1.59353e-76	YAL035W,YBL004W,YBL072C,YBR048W,YBR181C,YBR189W,YBR247C,YCL031C,YCL059C,YCR031C,YCR047C,YCR057C,YDL060W,YDL083C,YDL153C,YDR025W,YDR064W,YDR299W,YDR324C,YDR339C,YDR398W,YDR447C,YDR450W,YEL026W,YER074W,YER082C,YER102W,YER127W,YFR001W,YGL120C,YGL171W,YGR081C,YGR103W,YGR118W,YGR128C,YGR159C,YGR214W,YGR251W,YHL015W,YHR021C,YHR052W,YHR065C,YHR169W,YHR196W,YIL019W,YIL069C,YIL091C,YJL010C,YJL069C,YJL109C…	GO:0042274
YAL059W		gene expression	1.84106e-74	YAL003W,YAL019W,YAL025C,YAL035W,YAL036C,YBL004W,YBL024W,YBL027W,YBL054W,YBL071W-A,YBL072C,YBL087C,YBL092W,YBR031W,YBR034C,YBR048W,YBR055C,YBR061C,YBR079C,YBR084C-A,YBR101C,YBR118W,YBR142W,YBR143C,YBR154C,YBR155W,YBR172C,YBR181C,YBR189W,YBR191W,YBR247C,YBR271W,YCL031C,YCL037C,YCL054W,YCL058W-A,YCL059C,YCR031C,YCR047C,YCR057C,YCR087C-A,YDL014W,YDL051W,YDL060W,YDL061C,YDL075W,YDL081C,YDL082W,YDL083C…	GO:0010467
YGL246C		RNA processing	1.278e-73	YAL019W,YAL025C,YAL035W,YBL004W,YBL024W,YBL071W-A,YBL072C,YBR048W,YBR055C,YBR061C,YBR142W,YBR181C,YBR189W,YBR247C,YCL031C,YCL054W,YCL059C,YCR031C,YCR047C,YCR057C,YCR087C-A,YDL014W,YDL051W,YDL060W,YDL083C,YDL136W,YDL153C,YDL191W,YDL201W,YDL208W,YDL209C,YDL229W,YDR023W,YDR025W,YDR064W,YDR091C,YDR120C,YDR165W,YDR240C,YDR299W,YDR324C,YDR339C,YDR364C,YDR365C,YDR370C,YDR398W,YDR412W,YDR450W,YDR500C,YEL…	GO:0006396
YJL209W		maturation of SSU-rRNA	2.67505e-70	YAL035W,YBL004W,YBL072C,YBR048W,YBR181C,YBR189W,YBR247C,YCL059C,YCR031C,YCR047C,YCR057C,YDL060W,YDL083C,YDL153C,YDR025W,YDR064W,YDR299W,YDR324C,YDR339C,YDR398W,YDR450W,YEL026W,YER074W,YER082C,YER102W,YER127W,YFR001W,YGL120C,YGL171W,YGR081C,YGR103W,YGR118W,YGR128C,YGR214W,YGR251W,YHL015W,YHR021C,YHR052W,YHR065C,YHR169W,YHR196W,YIL019W,YIL069C,YIL091C,YJL010C,YJL069C,YJL109C,YJL136C,YJL191W,YJR123W…	GO:0030490
YJL208C		maturation of SSU-rRNA from tricistronic rRNA transcript (SSU-rRNA, 5.8S rRNA, LSU-rRNA)	4.49171e-63	YAL035W,YBL004W,YBL072C,YBR048W,YBR181C,YBR189W,YBR247C,YCL059C,YCR031C,YCR047C,YCR057C,YDL060W,YDL083C,YDL153C,YDR025W,YDR064W,YDR299W,YDR324C,YDR339C,YDR398W,YDR450W,YEL026W,YER074W,YER082C,YER102W,YER127W,YFR001W,YGL120C,YGL171W,YGR081C,YGR103W,YGR118W,YGR128C,YGR214W,YGR251W,YHL015W,YHR021C,YHR052W,YHR065C,YHR169W,YHR196W,YIL019W,YIL069C,YIL091C,YJL010C,YJL069C,YJL109C,YJL136C,YJL191W,YKL156W…	GO:0000462
YFL045C		ribosomal large subunit biogenesis	5.31871e-62	YAL025C,YBR142W,YBR267W,YCL054W,YDL063C,YDL136W,YDL191W,YDR060W,YDR091C,YDR161W,YDR370C,YDR412W,YDR418W,YDR496C,YDR500C,YEL054C,YEL055C,YER006W,YER126C,YER131W,YFL002C,YFR001W,YFR031C-A,YGL076C,YGL078C,YGL099W,YGL111W,YGL120C,YGL189C,YGL246C,YGR034W,YGR085C,YGR103W,YGR245C,YHL001W,YHL033C,YHR066W,YHR085W,YHR197W,YIL110W,YIL133C,YIL148W,YIR012W,YIR026C,YJL122W,YJL177W,YKL006W,YKL009W,YKL082C,YKL17…	GO:0042273
YML113W		cellular component biogenesis	6.12658e-62	YAL003W,YAL025C,YAL035W,YAL059W,YBL004W,YBL072C,YBR048W,YBR055C,YBR079C,YBR142W,YBR154C,YBR181C,YBR189W,YBR247C,YBR267W,YCL031C,YCL054W,YCL059C,YCR031C,YCR047C,YCR057C,YCR087C-A,YDL014W,YDL060W,YDL063C,YDL083C,YDL136W,YDL153C,YDL191W,YDL208W,YDL229W,YDR025W,YDR060W,YDR064W,YDR091C,YDR101C,YDR156W,YDR161W,YDR190C,YDR299W,YDR324C,YDR325W,YDR339C,YDR364C,YDR365C,YDR370C,YDR398W,YDR412W,YDR418W,YDR42…	GO:0044085
YDL229W		macromolecule biosynthetic process	3.76457e-61	YAL003W,YAL019W,YAL025C,YAL035W,YAL036C,YBL004W,YBL024W,YBL027W,YBL054W,YBL071W-A,YBL072C,YBL087C,YBL092W,YBR002C,YBR031W,YBR034C,YBR048W,YBR055C,YBR061C,YBR079C,YBR084C-A,YBR101C,YBR118W,YBR142W,YBR143C,YBR154C,YBR155W,YBR172C,YBR181C,YBR189W,YBR191W,YBR247C,YBR271W,YCL031C,YCL037C,YCL054W,YCL058W-A,YCL059C,YCR031C,YCR047C,YCR057C,YCR087C-A,YDL014W,YDL051W,YDL060W,YDL061C,YDL075W,YDL081C,YDL082W…	GO:0009059
YNL313C		cellular biosynthetic process	1.16522e-53	YAL003W,YAL012W,YAL019W,YAL025C,YAL035W,YAL036C,YBL004W,YBL024W,YBL027W,YBL054W,YBL071W-A,YBL072C,YBL087C,YBL092W,YBR002C,YBR031W,YBR034C,YBR048W,YBR055C,YBR061C,YBR079C,YBR084C-A,YBR084W,YBR101C,YBR118W,YBR142W,YBR143C,YBR154C,YBR155W,YBR172C,YBR181C,YBR189W,YBR191W,YBR247C,YBR271W,YCL031C,YCL037C,YCL054W,YCL058W-A,YCL059C,YCR031C,YCR034W,YCR047C,YCR057C,YCR087C-A,YDL014W,YDL051W,YDL060W,YDL061C…	GO:0044249
YBL092W		biosynthetic process	3.39912e-52	YAL003W,YAL012W,YAL019W,YAL025C,YAL035W,YAL036C,YBL004W,YBL024W,YBL027W,YBL039C,YBL054W,YBL068W,YBL071W-A,YBL072C,YBL087C,YBL092W,YBR002C,YBR031W,YBR034C,YBR048W,YBR055C,YBR061C,YBR079C,YBR084C-A,YBR084W,YBR101C,YBR118W,YBR142W,YBR143C,YBR154C,YBR155W,YBR172C,YBR181C,YBR189W,YBR191W,YBR247C,YBR271W,YCL031C,YCL037C,YCL054W,YCL058W-A,YCL059C,YCR031C,YCR034W,YCR047C,YCR057C,YCR087C-A,YDL014W,YDL051W…	GO:0009058
YLL045C		organic substance biosynthetic process	4.04716e-52	YAL003W,YAL012W,YAL019W,YAL025C,YAL035W,YAL036C,YBL004W,YBL024W,YBL027W,YBL039C,YBL054W,YBL068W,YBL071W-A,YBL072C,YBL087C,YBL092W,YBR002C,YBR031W,YBR034C,YBR048W,YBR055C,YBR061C,YBR079C,YBR084C-A,YBR084W,YBR101C,YBR118W,YBR142W,YBR143C,YBR154C,YBR155W,YBR172C,YBR181C,YBR189W,YBR191W,YBR247C,YBR271W,YCL031C,YCL037C,YCL054W,YCL058W-A,YCL059C,YCR031C,YCR034W,YCR047C,YCR057C,YCR087C-A,YDL014W,YDL051W…	GO:1901576
YEL055C		translation	2.31799e-46	YAL003W,YAL035W,YAL036C,YBL027W,YBL072C,YBL087C,YBL092W,YBR031W,YBR048W,YBR061C,YBR079C,YBR084C-A,YBR101C,YBR118W,YBR143C,YBR181C,YBR189W,YBR191W,YBR271W,YCL037C,YCR031C,YDL061C,YDL075W,YDL081C,YDL082W,YDL083C,YDL130W,YDL133C-A,YDL136W,YDL184C,YDL191W,YDL229W,YDR012W,YDR023W,YDR025W,YDR064W,YDR091C,YDR172W,YDR211W,YDR382W,YDR385W,YDR418W,YDR429C,YDR447C,YDR450W,YDR471W,YDR496C,YDR500C,YEL054C,YER…	GO:0006412
YKL205W		ribosome assembly	1.92814e-45	YAL035W,YBR048W,YCL031C,YCR031C,YCR057C,YDR025W,YDR060W,YDR418W,YDR447C,YEL054C,YEL055C,YER131W,YFL002C,YGL099W,YGL189C,YGR085C,YGR159C,YGR214W,YHL001W,YHR021C,YHR066W,YHR085W,YHR197W,YIL110W,YIL148W,YIR012W,YIR026C,YJL191W,YJR123W,YKL006W,YKL156W,YKR081C,YKR094C,YLR009W,YLR022C,YLR048W,YLR075W,YLR167W,YLR221C,YLR264W,YLR340W,YLR448W,YML024W,YML073C,YMR229C,YNL061W,YNL163C,YNL182C,YNL302C,YNR054C…	GO:0042255
YEL054C		maturation of 5.8S rRNA	2.13786e-44	YAL025C,YBL004W,YBR142W,YBR247C,YCL054W,YCL059C,YCR047C,YCR057C,YDL153C,YDR339C,YDR450W,YDR500C,YER082C,YER126C,YFR001W,YGL078C,YGL120C,YGL171W,YGL246C,YGR095C,YGR103W,YGR158C,YGR214W,YGR251W,YHR069C,YHR081W,YHR169W,YJL010C,YJL050W,YJL069C,YJL109C,YJL136C,YJL177W,YKL180W,YKR057W,YKR063C,YKR081C,YLR048W,YLR051C,YLR129W,YLR185W,YLR186W,YLR222C,YLR293C,YML026C,YML093W,YMR049C,YMR229C,YNL002C,YNL308C…	GO:0000460
YNL308C		maturation of 5.8S rRNA from tricistronic rRNA transcript (SSU-rRNA, 5.8S rRNA, LSU-rRNA)	2.13786e-44	YAL025C,YBL004W,YBR142W,YBR247C,YCL054W,YCL059C,YCR047C,YCR057C,YDL153C,YDR339C,YDR450W,YDR500C,YER082C,YER126C,YFR001W,YGL078C,YGL120C,YGL171W,YGL246C,YGR095C,YGR103W,YGR158C,YGR214W,YGR251W,YHR069C,YHR081W,YHR169W,YJL010C,YJL050W,YJL069C,YJL109C,YJL136C,YJL177W,YKL180W,YKR057W,YKR063C,YKR081C,YLR048W,YLR051C,YLR129W,YLR185W,YLR186W,YLR222C,YLR293C,YML026C,YML093W,YMR049C,YMR229C,YNL002C,YNL308C…	GO:0000466
YOL142W		RNA metabolic process	7.09768e-44	YAL019W,YAL025C,YAL035W,YBL004W,YBL024W,YBL054W,YBL071W-A,YBL072C,YBR034C,YBR048W,YBR055C,YBR061C,YBR142W,YBR143C,YBR154C,YBR172C,YBR181C,YBR189W,YBR247C,YCL031C,YCL054W,YCL058W-A,YCL059C,YCR031C,YCR047C,YCR057C,YCR087C-A,YDL014W,YDL051W,YDL060W,YDL083C,YDL136W,YDL150W,YDL153C,YDL191W,YDL201W,YDL208W,YDL209C,YDL229W,YDR023W,YDR025W,YDR045C,YDR064W,YDR091C,YDR120C,YDR156W,YDR165W,YDR172W,YDR190C,Y…	GO:0016070
YJL200C		macromolecule metabolic process	3.04633e-37	YAL003W,YAL019W,YAL025C,YAL035W,YAL036C,YBL004W,YBL024W,YBL027W,YBL054W,YBL055C,YBL071W-A,YBL072C,YBL087C,YBL092W,YBR002C,YBR030W,YBR031W,YBR034C,YBR048W,YBR055C,YBR061C,YBR079C,YBR084C-A,YBR087W,YBR101C,YBR118W,YBR142W,YBR143C,YBR154C,YBR155W,YBR172C,YBR181C,YBR189W,YBR191W,YBR247C,YBR271W,YCL031C,YCL037C,YCL054W,YCL058W-A,YCL059C,YCR031C,YCR047C,YCR057C,YCR087C-A,YDL014W,YDL051W,YDL060W,YDL061C…	GO:0043170
YCL037C		endonucleolytic cleavage of tricistronic rRNA transcript (SSU-rRNA, 5.8S rRNA, LSU-rRNA)	1.80318e-32	YBL004W,YBR247C,YCL059C,YCR047C,YCR057C,YDL060W,YDL153C,YDR339C,YDR450W,YDR500C,YER082C,YFR001W,YGL078C,YGL171W,YGL246C,YGR214W,YGR251W,YHR021C,YHR169W,YJL010C,YJL069C,YJL109C,YJL136C,YJL177W,YKL180W,YKR057W,YKR063C,YLR048W,YLR051C,YLR129W,YLR185W,YLR186W,YLR222C,YML026C,YML093W,YMR229C,YNL308C,YNR054C,YOL010W,YOL077C,YOR004W,YOR078W,YOR145C,YOR294W,YOR310C,YPL217C,YPR144C	GO:0000479
YCL036W		protein-RNA complex organization	3.43578e-32	YAL035W,YBR048W,YBR055C,YBR079C,YCL031C,YCR031C,YCR057C,YDL208W,YDR025W,YDR060W,YDR190C,YDR364C,YDR418W,YDR429C,YDR447C,YEL054C,YEL055C,YER025W,YFL002C,YGL099W,YGL120C,YGR085C,YGR159C,YGR214W,YHL001W,YHR021C,YHR066W,YHR085W,YHR197W,YIL110W,YIL148W,YIR012W,YIR026C,YJL138C,YJL191W,YJR007W,YJR014W,YJR123W,YKL006W,YKL156W,YKR081C,YKR094C,YLR009W,YLR048W,YLR075W,YLR167W,YLR221C,YLR264W,YLR325C,YLR340W…	GO:0071826
YBL087C		protein-RNA complex assembly	7.40729e-32	YAL035W,YBR048W,YBR055C,YBR079C,YCL031C,YCR031C,YCR057C,YDL208W,YDR025W,YDR060W,YDR190C,YDR364C,YDR418W,YDR429C,YDR447C,YEL054C,YEL055C,YER025W,YFL002C,YGL099W,YGR085C,YGR159C,YGR214W,YHL001W,YHR021C,YHR066W,YHR085W,YHR197W,YIL110W,YIL148W,YIR012W,YIR026C,YJL138C,YJL191W,YJR007W,YJR014W,YJR123W,YKL006W,YKL156W,YKR081C,YKR094C,YLR009W,YLR048W,YLR075W,YLR167W,YLR221C,YLR264W,YLR325C,YLR340W,YLR448W…	GO:0022618
YOL139C		ribosomal subunit export from nucleus	4.35218e-31	YAL059W,YCR047C,YDL229W,YDR091C,YDR101C,YDR450W,YER006W,YER036C,YER131W,YFR001W,YFR002W,YGL099W,YGL123W,YGL135W,YGL189C,YGR081C,YGR214W,YGR245C,YGR285C,YHR170W,YIL148W,YIR026C,YJL010C,YJL061W,YJR042W,YJR123W,YKL009W,YKL057C,YKR094C,YLR048W,YLR074C,YLR264W,YLR293C,YML026C,YMR230W,YNL178W,YNL209W,YNL302C,YNR053C,YOL040C,YOL121C,YOR145C,YOR167C,YOR293W,YOR294W,YPL093W,YPL220W,YPL239W,YPR016C	GO:0000054
YJL198W		cellular metabolic process	7.94867e-31	YAL003W,YAL012W,YAL019W,YAL025C,YAL035W,YAL036C,YBL004W,YBL024W,YBL027W,YBL039C,YBL054W,YBL068W,YBL071W-A,YBL072C,YBL087C,YBL092W,YBR002C,YBR031W,YBR034C,YBR048W,YBR055C,YBR061C,YBR079C,YBR084C-A,YBR084W,YBR092C,YBR101C,YBR118W,YBR142W,YBR143C,YBR154C,YBR155W,YBR172C,YBR181C,YBR189W,YBR191W,YBR238C,YBR247C,YBR271W,YCL031C,YCL037C,YCL054W,YCL058W-A,YCL059C,YCR031C,YCR034W,YCR047C,YCR057C,YCR087C-A…	GO:0044237
YNL302C		ribosome localization	1.32165e-30	YAL059W,YCR047C,YDL229W,YDR091C,YDR101C,YDR450W,YER006W,YER036C,YER131W,YFR001W,YFR002W,YGL099W,YGL123W,YGL135W,YGL189C,YGR081C,YGR214W,YGR245C,YGR285C,YHR170W,YIL148W,YIR026C,YJL010C,YJL061W,YJR042W,YJR123W,YKL009W,YKL057C,YKR094C,YLR048W,YLR074C,YLR264W,YLR293C,YML026C,YMR230W,YNL178W,YNL209W,YNL302C,YNR053C,YOL040C,YOL121C,YOR145C,YOR167C,YOR293W,YOR294W,YPL093W,YPL220W,YPL239W,YPR016C	GO:0033750
YNL301C		maturation of LSU-rRNA	6.8156e-29	YAL025C,YBR142W,YCL054W,YDL136W,YDL191W,YDR370C,YDR412W,YDR500C,YER006W,YER126C,YER131W,YFL002C,YGL076C,YGL078C,YGL120C,YGL189C,YGL246C,YGR103W,YHL001W,YHL033C,YHR066W,YHR085W,YIL133C,YJL177W,YKL006W,YKL180W,YKR063C,YKR081C,YLL045C,YLR185W,YLR435W,YMR049C,YMR229C,YMR290C,YNL002C,YNL061W,YNL069C,YNL110C,YNR038W,YNR046W,YOL041C,YOL077C,YOR272W,YPL198W,YPR016C,YPR143W	GO:0000470
YFL034C-A		organonitrogen compound biosynthetic process	2.31022e-27	YAL003W,YAL012W,YAL035W,YAL036C,YBL027W,YBL039C,YBL068W,YBL072C,YBL087C,YBL092W,YBR002C,YBR031W,YBR034C,YBR048W,YBR061C,YBR079C,YBR084C-A,YBR084W,YBR101C,YBR118W,YBR143C,YBR181C,YBR189W,YBR191W,YBR271W,YCL037C,YCR031C,YCR034W,YDL061C,YDL075W,YDL081C,YDL082W,YDL083C,YDL130W,YDL133C-A,YDL136W,YDL184C,YDL191W,YDL205C,YDL229W,YDR012W,YDR023W,YDR025W,YDR047W,YDR064W,YDR091C,YDR172W,YDR211W,YDR234W,YDR…	GO:1901566
YCL031C		nucleic acid metabolic process	8.49375e-26	YAL019W,YAL025C,YAL035W,YBL004W,YBL024W,YBL054W,YBL055C,YBL071W-A,YBL072C,YBR034C,YBR048W,YBR055C,YBR061C,YBR087W,YBR142W,YBR143C,YBR154C,YBR172C,YBR181C,YBR189W,YBR247C,YCL031C,YCL054W,YCL058W-A,YCL059C,YCR031C,YCR047C,YCR057C,YCR087C-A,YDL014W,YDL051W,YDL060W,YDL083C,YDL136W,YDL150W,YDL153C,YDL191W,YDL201W,YDL208W,YDL209C,YDL229W,YDR023W,YDR025W,YDR045C,YDR064W,YDR091C,YDR120C,YDR156W,YDR165W,Y…	GO:0090304
YEL048C		non-membrane-bounded organelle assembly	3.01071e-25	YAL035W,YBR048W,YCL031C,YCR031C,YCR057C,YDR025W,YDR060W,YDR418W,YDR447C,YEL054C,YEL055C,YER131W,YFL002C,YGL099W,YGL189C,YGR085C,YGR159C,YGR214W,YHL001W,YHL007C,YHR021C,YHR066W,YHR085W,YHR197W,YIL090W,YIL110W,YIL148W,YIR012W,YIR026C,YJL191W,YJR123W,YKL006W,YKL156W,YKL166C,YKR081C,YKR094C,YLR009W,YLR022C,YLR048W,YLR075W,YLR167W,YLR221C,YLR264W,YLR340W,YLR448W,YML024W,YML073C,YMR229C,YNL061W,YNL163C…	GO:0140694
YIL148W		endonucleolytic cleavage in ITS1 to separate SSU-rRNA from 5.8S rRNA and LSU-rRNA from tricistronic rRNA transcript (SSU-rRNA, 5.8S rRNA, LSU-rRNA)	1.2496e-24	YBL004W,YBR247C,YCL059C,YCR047C,YCR057C,YDL153C,YDR339C,YDR450W,YER082C,YFR001W,YGL171W,YGR214W,YGR251W,YHR169W,YJL010C,YJL069C,YJL109C,YJL136C,YKR057W,YLR048W,YLR051C,YLR129W,YLR186W,YLR222C,YML026C,YML093W,YMR229C,YNL308C,YNR054C,YOL010W,YOR004W,YOR078W,YOR145C,YOR294W,YOR310C,YPR144C	GO:0000447
YEL042W		nuclear export	4.10126e-24	YAL059W,YBR034C,YBR247C,YCR047C,YDL229W,YDR091C,YDR101C,YDR395W,YDR450W,YER006W,YER036C,YER131W,YFR001W,YFR002W,YGL016W,YGL092W,YGL099W,YGL123W,YGL135W,YGL189C,YGR081C,YGR128C,YGR214W,YGR245C,YGR285C,YHR170W,YHR196W,YIL148W,YIR026C,YJL010C,YJL061W,YJR042W,YJR123W,YKL009W,YKL057C,YKL205W,YKR082W,YKR094C,YLR048W,YLR074C,YLR264W,YLR293C,YML026C,YMR230W,YMR308C,YNL178W,YNL209W,YNL302C,YNR053C,YOL040C…	GO:0051168
YJL191W		primary metabolic process	6.28814e-24	YAL003W,YAL012W,YAL019W,YAL025C,YAL035W,YAL036C,YBL004W,YBL024W,YBL027W,YBL039C,YBL054W,YBL055C,YBL068W,YBL071W-A,YBL072C,YBL087C,YBL092W,YBR002C,YBR030W,YBR031W,YBR034C,YBR048W,YBR055C,YBR061C,YBR079C,YBR084C-A,YBR084W,YBR087W,YBR101C,YBR118W,YBR142W,YBR143C,YBR154C,YBR155W,YBR172C,YBR181C,YBR189W,YBR191W,YBR247C,YBR271W,YCL031C,YCL037C,YCL054W,YCL058W-A,YCL059C,YCR031C,YCR034W,YCR047C,YCR057C,Y…	GO:0044238
YJL190C		ribosomal large subunit assembly	8.87374e-23	YDR060W,YDR418W,YEL054C,YEL055C,YFL002C,YGL099W,YGR085C,YHL001W,YHR066W,YHR085W,YHR197W,YIL110W,YIL148W,YIR012W,YIR026C,YKL006W,YKR081C,YKR094C,YLR009W,YLR075W,YLR221C,YLR340W,YLR448W,YML073C,YNL061W,YNL182C,YOL077C,YOL080C,YOL127W,YOR063W,YPL093W,YPL143W,YPR016C,YPR102C	GO:0000027
YAL036C		maturation of LSU-rRNA from tricistronic rRNA transcript (SSU-rRNA, 5.8S rRNA, LSU-rRNA)	2.38742e-22	YAL025C,YBR142W,YCL054W,YDL136W,YDL191W,YDR412W,YDR500C,YER006W,YER126C,YER131W,YGL076C,YGL078C,YGL120C,YGL189C,YGL246C,YGR103W,YHR066W,YHR085W,YJL177W,YKL180W,YKR063C,YKR081C,YLR185W,YLR435W,YMR049C,YMR229C,YMR290C,YNL002C,YNL061W,YNL110C,YNR038W,YOL041C,YOL077C,YOR272W,YPL198W,YPR016C,YPR143W	GO:0000463
YHL015W		nucleobase-containing compound metabolic process	1.54032e-21	YAL019W,YAL025C,YAL035W,YBL004W,YBL024W,YBL039C,YBL054W,YBL055C,YBL068W,YBL071W-A,YBL072C,YBR034C,YBR048W,YBR055C,YBR061C,YBR084W,YBR087W,YBR142W,YBR143C,YBR154C,YBR172C,YBR181C,YBR189W,YBR247C,YCL031C,YCL054W,YCL058W-A,YCL059C,YCR031C,YCR047C,YCR057C,YCR087C-A,YDL014W,YDL051W,YDL060W,YDL083C,YDL136W,YDL150W,YDL153C,YDL191W,YDL201W,YDL208W,YDL209C,YDL229W,YDR023W,YDR025W,YDR045C,YDR064W,YDR091C,Y…	GO:0006139
YPL249C-A		organic substance metabolic process	3.35572e-21	YAL003W,YAL012W,YAL019W,YAL025C,YAL035W,YAL036C,YBL004W,YBL024W,YBL027W,YBL039C,YBL054W,YBL055C,YBL068W,YBL071W-A,YBL072C,YBL087C,YBL092W,YBR002C,YBR030W,YBR031W,YBR034C,YBR048W,YBR055C,YBR061C,YBR079C,YBR084C-A,YBR084W,YBR087W,YBR092C,YBR101C,YBR118W,YBR142W,YBR143C,YBR154C,YBR155W,YBR172C,YBR181C,YBR189W,YBR191W,YBR247C,YBR271W,YCL031C,YCL037C,YCL054W,YCL058W-A,YCL059C,YCR031C,YCR034W,YCR047C,Y…	GO:0071704
YJL189W		nucleocytoplasmic transport	7.39977e-20	YAL059W,YBR034C,YBR247C,YBR267W,YCR047C,YDL063C,YDL229W,YDR091C,YDR101C,YDR395W,YDR450W,YER006W,YER036C,YER110C,YER131W,YFR001W,YFR002W,YGL016W,YGL092W,YGL099W,YGL123W,YGL135W,YGL189C,YGR081C,YGR128C,YGR214W,YGR245C,YGR285C,YHR170W,YHR196W,YIL148W,YIR026C,YJL010C,YJL061W,YJR042W,YJR123W,YJR132W,YKL009W,YKL057C,YKL205W,YKR082W,YKR094C,YLL024C,YLR048W,YLR074C,YLR264W,YLR293C,YML026C,YMR230W,YMR308C…	GO:0006913
YHL014C		nuclear transport	7.39977e-20	YAL059W,YBR034C,YBR247C,YBR267W,YCR047C,YDL063C,YDL229W,YDR091C,YDR101C,YDR395W,YDR450W,YER006W,YER036C,YER110C,YER131W,YFR001W,YFR002W,YGL016W,YGL092W,YGL099W,YGL123W,YGL135W,YGL189C,YGR081C,YGR128C,YGR214W,YGR245C,YGR285C,YHR170W,YHR196W,YIL148W,YIR026C,YJL010C,YJL061W,YJR042W,YJR123W,YJR132W,YKL009W,YKL057C,YKL205W,YKR082W,YKR094C,YLL024C,YLR048W,YLR074C,YLR264W,YLR293C,YML026C,YMR230W,YMR308C…	GO:0051169
YAL035W		protein-containing complex localization	2.84252e-19	YAL059W,YCR047C,YDL229W,YDR091C,YDR101C,YDR450W,YER006W,YER036C,YER131W,YFR001W,YFR002W,YGL092W,YGL099W,YGL123W,YGL135W,YGL189C,YGR081C,YGR214W,YGR245C,YGR285C,YHR170W,YIL148W,YIR026C,YJL010C,YJL061W,YJR042W,YJR123W,YKL009W,YKL057C,YKR082W,YKR094C,YLR048W,YLR074C,YLR264W,YLR293C,YML026C,YMR230W,YNL178W,YNL209W,YNL302C,YNR053C,YOL040C,YOL121C,YOR145C,YOR167C,YOR293W,YOR294W,YPL093W,YPL220W,YPL239W…	GO:0031503
YHL013C		translational elongation	2.32987e-18	YAL003W,YAL036C,YBL027W,YBL087C,YBL092W,YBR031W,YBR061C,YBR084C-A,YBR118W,YBR191W,YCR031C,YDL061C,YDL075W,YDL081C,YDL082W,YDL130W,YDL133C-A,YDL136W,YDL184C,YDL191W,YDL229W,YDR012W,YDR382W,YDR385W,YDR418W,YDR447C,YDR450W,YDR471W,YDR500C,YEL054C,YER056C-A,YER074W,YER117W,YER131W,YFL034C-A,YFR031C-A,YFR032C-A,YGL030W,YGL031C,YGL076C,YGL103W,YGL135W,YGL147C,YGL189C,YGR027C,YGR034W,YGR085C,YGR148C,YGR…	GO:0006414
YOL127W		organelle assembly	4.14982e-18	YAL035W,YBR048W,YCL031C,YCR031C,YCR057C,YDR025W,YDR060W,YDR418W,YDR447C,YEL054C,YEL055C,YER131W,YFL002C,YGL099W,YGL189C,YGR085C,YGR159C,YGR214W,YHL001W,YHL007C,YHR021C,YHR066W,YHR085W,YHR197W,YIL090W,YIL110W,YIL148W,YIR012W,YIR026C,YJL191W,YJR123W,YKL006W,YKL156W,YKL166C,YKR081C,YKR094C,YLR009W,YLR022C,YLR048W,YLR075W,YLR167W,YLR221C,YLR264W,YLR340W,YLR448W,YML024W,YML073C,YMR229C,YNL061W,YNL163C…	GO:0070925
YHL011C		cellular component organization or biogenesis	5.55506e-18	YAL003W,YAL019W,YAL025C,YAL035W,YAL059W,YBL004W,YBL009W,YBL055C,YBL068W,YBL072C,YBR034C,YBR048W,YBR055C,YBR079C,YBR087W,YBR142W,YBR143C,YBR154C,YBR172C,YBR181C,YBR189W,YBR192W,YBR247C,YBR267W,YBR271W,YCL031C,YCL054W,YCL059C,YCR031C,YCR047C,YCR057C,YCR087C-A,YDL014W,YDL060W,YDL063C,YDL083C,YDL136W,YDL153C,YDL191W,YDL208W,YDL229W,YDR025W,YDR060W,YDR064W,YDR091C,YDR101C,YDR144C,YDR156W,YDR161W,YDR17…	GO:0071840
YKL191W		rRNA 5'-end processing	1.07354e-17	YBL004W,YCR057C,YDL153C,YDR339C,YDR412W,YER082C,YFR001W,YGL171W,YGR251W,YHR169W,YJL010C,YJL069C,YJL109C,YLR051C,YLR129W,YLR186W,YLR222C,YML093W,YMR229C,YNL002C,YNR054C,YOL010W,YOL077C,YOR004W,YOR078W,YOR145C,YOR310C,YPL217C,YPR144C	GO:0000967
YML094W		organic cyclic compound metabolic process	2.6429e-17	YAL019W,YAL025C,YAL035W,YBL004W,YBL024W,YBL039C,YBL054W,YBL055C,YBL068W,YBL071W-A,YBL072C,YBR034C,YBR048W,YBR055C,YBR061C,YBR084W,YBR087W,YBR092C,YBR142W,YBR143C,YBR154C,YBR172C,YBR181C,YBR189W,YBR247C,YCL031C,YCL054W,YCL058W-A,YCL059C,YCR031C,YCR047C,YCR057C,YCR087C-A,YDL014W,YDL051W,YDL060W,YDL083C,YDL136W,YDL150W,YDL153C,YDL191W,YDL201W,YDL205C,YDL208W,YDL209C,YDL229W,YDR023W,YDR025W,YDR045C,Y…	GO:1901360
YNL292W		tRNA metabolic process	9.80704e-17	YBL024W,YBL071W-A,YBR061C,YBR154C,YDL051W,YDL150W,YDL201W,YDR023W,YDR045C,YDR120C,YDR165W,YFL001W,YFL022C,YGR030C,YGR094W,YGR095C,YGR158C,YGR200C,YGR264C,YHR003C,YHR020W,YHR062C,YHR069C,YHR070W,YHR143W-A,YIL078W,YIL079C,YJL011C,YJL050W,YJL098W,YJL125C,YKR025W,YKR079C,YLR060W,YLR384C,YLR401C,YLR405W,YMR059W,YMR259C,YMR312W,YNL119W,YNL132W,YNL151C,YNL247W,YNL282W,YNL292W,YNR003C,YNR015W,YNR046W,YOL…	GO:0006399
YML093W		metabolic process	2.3796e-16	YAL003W,YAL012W,YAL019W,YAL025C,YAL035W,YAL036C,YBL004W,YBL024W,YBL027W,YBL039C,YBL054W,YBL055C,YBL068W,YBL071W-A,YBL072C,YBL087C,YBL092W,YBR002C,YBR030W,YBR031W,YBR034C,YBR048W,YBR055C,YBR061C,YBR079C,YBR084C-A,YBR084W,YBR087W,YBR092C,YBR101C,YBR118W,YBR142W,YBR143C,YBR154C,YBR155W,YBR172C,YBR181C,YBR189W,YBR191W,YBR238C,YBR247C,YBR271W,YCL031C,YCL037C,YCL054W,YCL058W-A,YCL059C,YCR031C,YCR034W,Y…	GO:0008152
YOL125W		ribosomal small subunit assembly	3.51189e-16	YBR048W,YCL031C,YCR031C,YCR057C,YDR025W,YDR447C,YGR159C,YGR214W,YHR021C,YJL191W,YJR123W,YKL156W,YLR048W,YLR167W,YLR264W,YML024W,YNL302C,YNR054C,YOL040C,YOL121C,YOR167C,YOR369C	GO:0000028
YOL124C		protein metabolic process	4.0162e-15	YAL003W,YAL035W,YAL036C,YBL027W,YBL071W-A,YBL072C,YBL087C,YBL092W,YBR002C,YBR030W,YBR031W,YBR034C,YBR048W,YBR061C,YBR079C,YBR084C-A,YBR101C,YBR118W,YBR143C,YBR155W,YBR172C,YBR181C,YBR189W,YBR191W,YBR271W,YCL037C,YCR031C,YDL061C,YDL075W,YDL081C,YDL082W,YDL083C,YDL130W,YDL133C-A,YDL136W,YDL184C,YDL191W,YDL229W,YDR012W,YDR023W,YDR025W,YDR064W,YDR091C,YDR101C,YDR144C,YDR161W,YDR172W,YDR211W,YDR382W,Y…	GO:0019538
YPL245W		endonucleolytic cleavage to generate mature 5'-end of SSU-rRNA from (SSU-rRNA, 5.8S rRNA, LSU-rRNA)	4.82006e-15	YBL004W,YCR057C,YDL153C,YDR339C,YER082C,YFR001W,YGL171W,YGR251W,YHR169W,YJL010C,YJL069C,YJL109C,YLR051C,YLR129W,YLR186W,YLR222C,YML093W,YMR229C,YNR054C,YOL010W,YOR004W,YOR078W,YOR145C,YOR310C,YPL217C,YPR144C	GO:0000472
YDL209C		endonucleolytic cleavage in 5'-ETS of tricistronic rRNA transcript (SSU-rRNA, 5.8S rRNA, LSU-rRNA)	9.18225e-14	YBL004W,YCR057C,YDL153C,YDR339C,YER082C,YFR001W,YGL171W,YGR251W,YHR169W,YJL010C,YJL069C,YJL109C,YLR051C,YLR129W,YLR186W,YLR222C,YML093W,YMR229C,YNR054C,YOL010W,YOR004W,YOR310C,YPL217C,YPR144C	GO:0000480
YDL208W		establishment of organelle localization	5.68245e-11	YAL059W,YCR047C,YDL229W,YDR091C,YDR101C,YDR450W,YER006W,YER036C,YER131W,YFR001W,YFR002W,YGL099W,YGL123W,YGL135W,YGL189C,YGR081C,YGR214W,YGR245C,YGR285C,YHR170W,YIL148W,YIR026C,YJL010C,YJL061W,YJL080C,YJR042W,YJR123W,YKL009W,YKL057C,YKR094C,YLR048W,YLR074C,YLR264W,YLR293C,YML026C,YMR230W,YNL178W,YNL209W,YNL302C,YNR053C,YOL040C,YOL121C,YOR145C,YOR167C,YOR293W,YOR294W,YPL093W,YPL220W,YPL239W,YPR016C	GO:0051656
YPL243W		RNA 5'-end processing	3.98908e-10	YBL004W,YCR057C,YDL153C,YDR339C,YDR412W,YER082C,YFR001W,YGL171W,YGR251W,YHR169W,YJL010C,YJL069C,YJL109C,YLR051C,YLR129W,YLR186W,YLR222C,YML093W,YMR229C,YNL002C,YNR054C,YOL010W,YOL077C,YOR004W,YOR078W,YOR145C,YOR310C,YPL217C,YPR144C	GO:0000966
YBL072C		regulation of translational fidelity	1.08115e-08	YBR189W,YDL075W,YDL229W,YER025W,YER049W,YFL022C,YGL123W,YGR094W,YGR118W,YGR285C,YHR020W,YHR064C,YIL110W,YJR123W,YLR406C,YNL209W,YNL244C,YPL160W,YPR132W	GO:0006450
YBL071W-A		translational initiation	1.5844e-08	YAL035W,YBR079C,YDL083C,YDR091C,YDR211W,YDR429C,YER025W,YER165W,YGL031C,YGR083C,YGR148C,YJL138C,YJR007W,YJR014W,YKR026C,YKR059W,YLR291C,YMR143W,YMR146C,YMR260C,YMR309C,YNL244C,YOL139C,YOR204W,YOR260W,YOR276W,YOR361C,YPL237W,YPR016C,YPR041W,YPR163C	GO:0006413
YJL177W		tRNA modification	2.33428e-08	YBL024W,YBL071W-A,YBR061C,YDL201W,YDR023W,YDR120C,YDR165W,YFL001W,YGR200C,YHR003C,YHR070W,YJL098W,YJL125C,YLR384C,YLR401C,YLR405W,YMR259C,YMR312W,YNL119W,YNL132W,YNL292W,YNR015W,YNR046W,YOL093W,YOL124C,YOL125W,YOR243C,YPL030W,YPL183C,YPL207W,YPL212C	GO:0006400
YOL121C		cytoplasmic translational initiation	2.42001e-08	YAL035W,YBR079C,YDR429C,YER025W,YJL138C,YJR007W,YJR014W,YKR059W,YMR146C,YMR260C,YMR309C,YNL244C,YOL139C,YOR204W,YOR260W,YOR361C,YPL237W,YPR041W,YPR163C	GO:0002183
YBL068W		ribosomal large subunit export from nucleus	1.07033e-07	YAL059W,YDR101C,YER006W,YFR001W,YFR002W,YGL135W,YGR245C,YHR170W,YIL148W,YIR026C,YJL061W,YJR042W,YKL009W,YKL057C,YKR094C,YLR074C,YNR053C,YOR294W,YPL220W	GO:0000055
YDL205C		rRNA 3'-end processing	6.66719e-07	YDL060W,YGR095C,YGR158C,YGR214W,YHR069C,YHR081W,YJL050W,YJL136C,YKR057W,YLR048W,YLR293C,YNR024W,YOL021C,YOL142W,YOR001W	GO:0031125
YOL120C		organonitrogen compound metabolic process	7.93107e-07	YAL003W,YAL012W,YAL035W,YAL036C,YBL027W,YBL039C,YBL068W,YBL071W-A,YBL072C,YBL087C,YBL092W,YBR002C,YBR030W,YBR031W,YBR034C,YBR048W,YBR061C,YBR079C,YBR084C-A,YBR084W,YBR092C,YBR101C,YBR118W,YBR143C,YBR155W,YBR172C,YBR181C,YBR189W,YBR191W,YBR271W,YCL037C,YCR031C,YCR034W,YDL061C,YDL075W,YDL081C,YDL082W,YDL083C,YDL130W,YDL133C-A,YDL136W,YDL184C,YDL191W,YDL205C,YDL229W,YDR012W,YDR023W,YDR025W,YDR047W,Y…	GO:1901564
YFL022C		tRNA methylation	1.61824e-06	YBL024W,YBR061C,YDL201W,YDR023W,YDR120C,YDR165W,YHR070W,YJL125C,YMR259C,YNR046W,YOL093W,YOL124C,YOL125W,YPL030W,YPL183C	GO:0030488
YHL007C		tRNA transcription	4.86427e-06	YBR154C,YDL150W,YDR045C,YHR143W-A,YJL011C,YKR025W,YNL151C,YNR003C,YOR210W,YOR224C,YPR110C,YPR187W,YPR190C	GO:0009304
YLL024C		tRNA transcription by RNA polymerase III	4.86427e-06	YBR154C,YDL150W,YDR045C,YHR143W-A,YJL011C,YKR025W,YNL151C,YNR003C,YOR210W,YOR224C,YPR110C,YPR187W,YPR190C	GO:0042797
YIL133C		protein-containing complex assembly	9.78787e-06	YAL035W,YBR048W,YBR055C,YBR079C,YCL031C,YCR031C,YCR057C,YDL208W,YDR025W,YDR060W,YDR190C,YDR364C,YDR418W,YDR429C,YDR447C,YEL048C,YEL054C,YEL055C,YER007W,YER025W,YFL002C,YGL099W,YGR078C,YGR085C,YGR105W,YGR159C,YGR214W,YHL001W,YHR021C,YHR066W,YHR085W,YHR197W,YIL090W,YIL110W,YIL132C,YIL148W,YIR012W,YIR026C,YJL025W,YJL138C,YJL191W,YJR007W,YJR014W,YJR123W,YKL006W,YKL156W,YKR081C,YKR094C,YLR002C,YLR009W…	GO:0065003
YPL239W		tRNA processing	1.43843e-05	YBL024W,YBL071W-A,YBR061C,YDL051W,YDL201W,YDR023W,YDR120C,YDR165W,YFL001W,YGR030C,YGR200C,YHR003C,YHR062C,YHR070W,YJL098W,YJL125C,YKR079C,YLR384C,YLR401C,YLR405W,YMR059W,YMR259C,YMR312W,YNL119W,YNL132W,YNL282W,YNL292W,YNR015W,YNR046W,YOL093W,YOL124C,YOL125W,YOR243C,YPL030W,YPL183C,YPL207W,YPL212C	GO:0008033
YDL201W		organelle localization	3.28624e-05	YAL059W,YCR047C,YDL229W,YDR091C,YDR101C,YDR450W,YER006W,YER036C,YER131W,YFR001W,YFR002W,YGL092W,YGL099W,YGL123W,YGL135W,YGL189C,YGR081C,YGR214W,YGR245C,YGR285C,YHR170W,YIL148W,YIR026C,YJL010C,YJL061W,YJL080C,YJR042W,YJR123W,YKL009W,YKL057C,YKR082W,YKR094C,YLR048W,YLR074C,YLR264W,YLR293C,YML026C,YMR230W,YNL178W,YNL209W,YNL302C,YNR053C,YOL040C,YOL121C,YOR145C,YOR147W,YOR167C,YOR293W,YOR294W,YPL093W…	GO:0051640
YIL132C		maintenance of translational fidelity	3.32926e-05	YAL003W,YFR031C-A,YLR167W,YMR116C,YNL178W,YNL244C,YOR063W,YOR133W,YOR369C	GO:1990145
YAL025C		RNA modification	0.000122409	YBL024W,YBL071W-A,YBR061C,YCL054W,YCR047C,YDL014W,YDL201W,YDL208W,YDR023W,YDR120C,YDR165W,YFL001W,YGR200C,YHR003C,YHR070W,YHR072W-A,YHR089C,YIL096C,YJL098W,YJL125C,YLR175W,YLR186W,YLR197W,YLR384C,YLR401C,YLR405W,YMR259C,YMR312W,YNL022C,YNL061W,YNL119W,YNL132W,YNL292W,YNR015W,YNR046W,YOL093W,YOL124C,YOL125W,YOR243C,YPL030W,YPL183C,YPL207W,YPL212C	GO:0009451
YPL237W		formation of cytoplasmic translation initiation complex	0.000310148	YAL035W,YBR079C,YDR429C,YMR146C,YMR260C,YMR309C,YOR361C,YPR041W	GO:0001732
YEL026W		snRNA metabolic process	0.000899826	YDL208W,YGR095C,YGR158C,YHR069C,YHR072W-A,YHR081W,YHR089C,YIL079C,YJL050W,YLR175W,YMR239C,YOL142W,YOR001W,YOR243C,YPL212C	GO:0016073
YHL001W		post-transcriptional regulation of gene expression	0.00111345	YAL003W,YAL035W,YBR101C,YBR118W,YBR189W,YBR271W,YCL037C,YDR091C,YDR172W,YDR211W,YDR496C,YER025W,YER049W,YER165W,YFR001W,YGL123W,YGR072W,YGR083C,YGR095C,YHR069C,YIL110W,YIL133C,YJL050W,YJL138C,YKL166C,YKR026C,YLR264W,YLR291C,YMR116C,YNL001W,YNL069C,YNL112W,YNL244C,YNL255C,YOL139C,YOL142W,YOR001W,YOR051C,YOR133W,YOR167C,YOR204W,YOR260W,YOR276W,YOR359W,YPL226W,YPR041W,YPR080W	GO:0010608
YKL181W		nuclear polyadenylation-dependent rRNA catabolic process	0.00122491	YGL246C,YGR095C,YGR158C,YHR069C,YHR081W,YIL079C,YJL050W,YNR024W,YOL021C,YOL142W,YOR001W	GO:0071035
YNL282W		transcription by RNA polymerase I	0.00184907	YBR154C,YDR156W,YDR324C,YDR398W,YGR128C,YHR143W-A,YHR196W,YJL025W,YJL109C,YJL148W,YJR063W,YKL125W,YMR093W,YNL248C,YOR119C,YOR210W,YOR224C,YOR341W,YPL126W,YPR010C,YPR110C,YPR187W	GO:0006360
YNL281W		exonucleolytic trimming to generate mature 3'-end of 5.8S rRNA from tricistronic rRNA transcript (SSU-rRNA, 5.8S rRNA, LSU-rRNA)	0.00739728	YGR095C,YGR158C,YHR069C,YHR081W,YJL050W,YLR293C,YNR024W,YOL021C,YOL142W,YOR001W	GO:0000467
YKL180W		translational termination	0.00860682	YAL003W,YBR143C,YBR271W,YDL229W,YDR091C,YDR172W,YDR429C,YER049W,YLR075W,YLR249W,YOR051C,YPL226W	GO:0006415
YHR003C		RNA 3'-end processing	0.0091113	YDL014W,YDL060W,YER165W,YGR095C,YGR158C,YGR214W,YHR069C,YHR081W,YJL050W,YJL136C,YKR057W,YKR079C,YLR048W,YLR175W,YLR293C,YMR239C,YNR024W,YOL021C,YOL142W,YOR001W	GO:0031123
YAL019W		regulation of translation	0.0122771	YAL003W,YAL035W,YBR101C,YBR118W,YBR189W,YBR271W,YCL037C,YDR091C,YDR172W,YDR211W,YDR496C,YER025W,YER049W,YER165W,YFR001W,YGL123W,YGR072W,YGR083C,YIL110W,YIL133C,YJL138C,YKL166C,YKR026C,YLR291C,YMR116C,YNL001W,YNL069C,YNL244C,YNL255C,YOL139C,YOR051C,YOR133W,YOR204W,YOR260W,YOR276W,YPL226W,YPR041W,YPR080W	GO:0006417
YBL055C		formation of translation preinitiation complex	0.0142438	YER025W,YJL138C,YJR007W,YJR014W,YMR260C,YNL244C,YOL139C,YOR204W,YPL237W,YPR163C	GO:0001731
YIL127C		macromolecule methylation	0.0150323	YBL024W,YBR030W,YBR034C,YBR061C,YCL054W,YCR047C,YDL014W,YDL201W,YDR023W,YDR120C,YDR165W,YHL039W,YHR070W,YIL096C,YIL110W,YJL125C,YLR186W,YMR259C,YNL022C,YNL061W,YNR046W,YOL093W,YOL124C,YOL125W,YPL030W,YPL183C	GO:0043414
YBL054W		'de novo' cotranslational protein folding	0.0257067	YDL229W,YDR161W,YGR285C,YHR064C,YNL209W,YPL225W	GO:0051083
YDL191W		rRNA base methylation	0.0257067	YCR047C,YIL096C,YLR186W,YNL022C,YNL061W,YNR046W	GO:0070475
YML074C		poly(A)-dependent snoRNA 3'-end processing	0.0357393	YGR095C,YGR158C,YHR069C,YHR081W,YJL050W,YOL142W,YOR001W	GO:0071051
YPL227C		RNA surveillance	0.0411954	YGL246C,YGR095C,YGR158C,YHR069C,YHR081W,YIL079C,YJL050W,YNL001W,YNR024W,YOL021C,YOL142W,YOR001W,YOR166C	GO:0071025
YPL226W		endonucleolytic cleavage to generate mature 3'-end of SSU-rRNA from (SSU-rRNA, 5.8S rRNA, LSU-rRNA)	0.0411973	YDL060W,YGR214W,YJL136C,YKR057W,YLR048W	GO:0000461
YML073C		RNA methylation	0.0436022	YBL024W,YBR061C,YCL054W,YCR047C,YDL014W,YDL201W,YDR023W,YDR120C,YDR165W,YHR070W,YIL096C,YJL125C,YLR186W,YMR259C,YNL022C,YNL061W,YNR046W,YOL093W,YOL124C,YOL125W,YPL030W,YPL183C	GO:0001510
YKL172W		protein-containing complex organization	0.0455677	YAL003W,YAL019W,YAL035W,YBL009W,YBR034C,YBR048W,YBR055C,YBR079C,YBR143C,YBR172C,YBR271W,YCL031C,YCR031C,YCR057C,YDL014W,YDL208W,YDL229W,YDR025W,YDR060W,YDR091C,YDR172W,YDR190C,YDR325W,YDR364C,YDR418W,YDR429C,YDR447C,YEL048C,YEL054C,YEL055C,YER007W,YER025W,YER049W,YFL002C,YFR002W,YGL092W,YGL099W,YGL120C,YGR078C,YGR085C,YGR105W,YGR159C,YGR214W,YHL001W,YHL007C,YHR021C,YHR066W,YHR085W,YHR197W,YIL090W…	GO:0043933
YPL225W
YHR010W
YLL011W
YDL184C
YAL012W
YKL166C
YPL220W
YOL097C
YPL217C
YJL148W
YCR015C
YOL094C
YAL003W
YOL093W
YBL039C
YHR020W
YFL002C
YML063W
YFL001W
YHR021C
YGL189C
YGL188C-A
YFR001W
YFR002W
YPL212C
YJL138C
YLR002C
YIL110W
YJL136C
YLR003C
YKL156W
YPL207W
YDL167C
YML056C
YER006W
YER007W
YML055W
YLR008C
YLR009W
YLR010C
YNL255C
YBL028C
YBL027W
YIL103W
YBL024W
YPL198W
YHR032W
YCR031C
YLR017W
YOL080C
YDL153C
YNL248C
YIL096C
YGL171W
YNL247W
YDL150W
YLR022C
YJL125C
YOL077C
YNL244C
YJL122W
YCR034W
YIL091C
YIL090W
YKL130C
YHR046C
YGL162W
YPL183C
YLR029C
YER025W
YHR049W
YBL009W
YKL125W
YCR047C
YHR052W
YIL079C
YJL109C
YIL078W
YKL120W
YDL136W
YCR057C
YFR031C-A
YDL133C-A
YHR062C
YML026C
YFR032C-A
YER036C
YFR032C-B
YHR064C
YML024W
YML023C
YHR065C
YBL004W
YGL147C
YML022W
YHR066W
YDL130W
YIL069C
YOL052C
YHR069C
YHR070W
YHR072W-A
YBR002C
YIL064W
YJL098W
YLR048W
YLR051C
YPL160W
YOL041C
YER049W
YNL209W
YOL040C
YGL135W
YIL053W
YLR057W
YIL052C
YLR060W
YLR061W
YCR087C-A
YLR064W
YLR065C
YHR081W
YER056C-A
YHR085W
YGL123W
YOL022C
YPL144W
YLR073C
YKL082C
YBR021W
YGL120C
YLR074C
YPL143W
YOL021C
YHR089C
YKL081W
YLR075W
YJL080C
YOL020W
YNL186W
YBR025C
YNL182C
YBR030W
YMR014W
YGL111W
YBR031W
YNL178W
YBR034C
YER074W
YDL083C
YER074W-A
YOL010W
YDL082W
YDL081C
YPL126W
YJL069C
YGL103W
YIL020C
YGL099W
YIL019W
YIL018W
YJL061W
YDL075W
YER082C
YIL014W
YNL163C
YOR001W
YNL162W-A
YKL057C
YNL162W
YBR048W
YOR004W
YKL056C
YKL055C
YGL092W
YDL063C
YDL061C
YDL060W
YJL050W
YBR055C
YNL151C
YPL106C
YGL078C
YHR128W
YER102W
YDL051W
YGL076C
YBR061C
YMR049C
YPL093W
YBR068C
YNL132W
YBR069C
YPL090C
YIR012W
YER110C
YOR027W
YJL034W
YHR141C
YHR143W-A
YMR059W
YJL025W
YER115C
YNL123W
YBR079C
YGL056C
YER117W
YLR129W
YGL054C
YNL119W
YIR026C
YPL081W
YPL079W
YBR084W
YER126C
YNL112W
YBR084C-A
YJL011C
YER127W
YJL010C
YNL110C
YBR087W
YER131W
YOR051C
YMR079W
YKL009W
YDL014W
YBR092C
YKL006C-A
YOR056C
YKL006W
YKL004W
YGL031C
YGL030W
YGL029W
YHR169W
YNL096C
YBR101C
YHR170W
YOR063W
YOR064C
YJR007W
YMR093W
YGL016W
YJR014W
YJR016C
YDR012W
YOR078W
YBR118W
YPL037C
YJR031C
YHR193C
YKR025W
YKR026C
YDR023W
YDR025W
YHR196W
YNL070W
YOR091W
YPL030W
YHR197W
YNL069C
YMR115W
YLR167W
YMR116C
YNL067W
YOR095C
YHR203C
YOR096W
YNL064C
YLR175W
YMR121C
YER165W
YNL061W
YMR123W
YJR042W
YOR101W
YHR208W
YLR185W
YOR108W
YLR186W
YBR142W
YPL012W
YBR143C
YMR131C
YGR027C
YPL009C
YJR056C
YLR196W
YGR030C
YLR197W
YDR045C
YBR154C
YOR119C
YBR155W
YMR142C
YKR057W
YDR047W
YMR143W
YKR059W
YJR063W
YGR034W
YKR060W
YMR146C
YKR063C
YJR067C
YJR070C
YDR060W
YOR133W
YPR010C
YLR221C
YBR172C
YLR222C
YDR064W
YNL024C-A
YKR079C
YNL022C
YKR081C
YBR181C
YPR016C
YKR082W
YBR189W
YOR145C
YBR191W
YOR147W
YBR192W
YJR094W-A
YKR094C
YLR242C
YNL002C
YDR091C
YNL001W
YGR072W
YNR003C
YLR249W
YJR112W
YGR078C
YGR079W
YGR081C
YGR083C
YOR166C
YGR085C
YPR041W
YOR167C
YOR168W
YMR194W
YJR123W
YMR194C-B
YNR015W
YPR043W
YDR101C
YPR048W
YJR132W
YGR094W
YNR024W
YLR264W
YGR095C
YOR182C
YPR070W
YMR212C
YDR120C
YBR238C
YGR103W
YNR038W
YGR105W
YPR080W
YMR217W
YJR145C
YNR046W
YLR287C-A
YBR247C
YLR291C
YLR293C
YNR053C
YOR204W
YNR054C
YOR205C
YMR229C
YGR118W
YOR206W
YPR102C
YMR230W
YMR230W-A
YGR123C
YOR210W
YBR267W
YDR144C
YBR271W
YPR110C
YGR128C
YMR239C
YMR242C
YMR243C
YOR224C
YDR156W
YOR234C
YDR161W
YLR325C
YMR259C
YDR165W
YGR148C
YMR260C
YOR243C
YPR132W
YLR333C
YLR336C
YOR254C
YGR158C
YLR340W
YGR159C
YDR172W
YOR260W
YPR143W
YLR344W
YPR144C
YOR272W
YGR169C-A
YLR355C
YDR190C
YOR276W
YMR290C
YOR287C
YLR363W-A
YLR367W
YOR293W
YLR372W
YOR293C-A
YOR294W
YPR163C
YGR187C
YOR297C
YDR211W
YLR384C
YMR308C
YOR305W
YMR309C
YOR310C
YMR312W
YLR388W
YGR200C
YOR312C
YPR187W
YLR397C
YGR211W
YPR190C
YGR214W
YLR401C
YLR405W
YLR406C
YDR234W
YDR240C
YLR412W
YLR413W
YOR341W
YOR342C
YGR245C
YOR346W
YGR251W
YLR432W
YLR435W
YOR359W
YOR361C
YLR441C
YGR264C
YOR369C
YLR448W
YLR449W
YDR299W
YGR285C
YDR321W
YDR324C
YDR325W
YDR339C
YDR364C
YDR365C
YDR367W
YDR370C
YDR382W
YDR385W
YDR395W
YDR398W
YDR412W
YDR418W
YDR429C
YDR447C
YDR450W
YDR454C
YDR471W
YDR496C
YDR500C
YDR514C
YDR527W
