# Supplementary material for: A two-step regulatory mechanism dynamically controls histone H3 acetylation by SAGA complex at growth-related promoters
Source: Nucleic Acids Res. 2025 Apr 10;53(7):gkaf276. doi: 10.1093/nar/gkaf276 (PMC11983098; doi:10.1093/nar/gkaf276)
Supplement: gkaf276_Supplemental_Files [file gkaf276_supplemental_files.zip › Supplemental Table S2_20250227.xlsx]

## Sheet: Feuil1
Supplementary Table S2 : Gene list (name) of 152 GR genes. Gene ontology analysis (GO term) associated to this group of genes is indicated.
name		GO Term	p-Value	Matches	GO Term
YBL055C		tRNA metabolic process	4.28455e-08	YBL071W-A,YDR120C,YFL001W,YGR030C,YGR158C,YHR062C,YJL011C,YKR025W,YLR384C,YLR401C,YLR405W,YMR059W,YMR259C,YMR312W,YNL119W,YNL151C,YNL282W,YNL292W,YNR015W,YOL021C,YOL124C,YOL125W,YOL142W,YPL030W,YPL207W,YPR190C	GO:0006399
YBR002C		RNA processing	1.63813e-06	YAL019W,YBL071W-A,YBR055C,YCR047C,YDL209C,YDR120C,YDR240C,YDR339C,YDR364C,YDR370C,YDR412W,YFL001W,YGL246C,YGR030C,YGR158C,YGR251W,YHR062C,YHR081W,YJL209W,YKR060W,YKR063C,YLR186W,YLR384C,YLR401C,YLR405W,YMR059W,YMR259C,YMR312W,YNL022C,YNL119W,YNL282W,YNL292W,YNR015W,YNR024W,YOL021C,YOL022C,YOL080C,YOL124C,YOL125W,YOL142W,YOR204W,YOR205C,YPL030W,YPL207W,YPR143W	GO:0006396
YBR055C		tRNA processing	3.93279e-06	YBL071W-A,YDR120C,YFL001W,YGR030C,YHR062C,YLR384C,YLR401C,YLR405W,YMR059W,YMR259C,YMR312W,YNL119W,YNL282W,YNL292W,YNR015W,YOL124C,YOL125W,YPL030W,YPL207W	GO:0008033
YBR068C		tRNA modification	5.37258e-06	YBL071W-A,YDR120C,YFL001W,YLR384C,YLR401C,YLR405W,YMR259C,YMR312W,YNL119W,YNL292W,YNR015W,YOL124C,YOL125W,YPL030W,YPL207W	GO:0006400
YBR069C		nucleic acid catabolic process	1.41448e-05	YBL055C,YBL071W-A,YCR047C,YDR120C,YDR339C,YDR370C,YDR412W,YFL001W,YGL246C,YGR030C,YGR158C,YGR251W,YHR062C,YHR081W,YJL208C,YJL209W,YKR060W,YKR063C,YLR186W,YLR384C,YLR401C,YLR405W,YMR059W,YMR259C,YMR312W,YNL022C,YNL119W,YNL282W,YNL292W,YNR015W,YNR024W,YOL021C,YOL022C,YOL080C,YOL124C,YOL125W,YOL142W,YOR166C,YOR205C,YPL030W,YPL207W,YPR143W	GO:0141188
YBR101C		ribosome biogenesis	0.00108535	YCR047C,YDR161W,YDR339C,YDR370C,YDR412W,YFR002W,YGL246C,YGR030C,YGR158C,YGR251W,YHR062C,YHR081W,YIL110W,YIR026C,YJL061W,YJR042W,YKL057C,YKR060W,YKR063C,YLR186W,YLR397C,YNL022C,YNL163C,YNL282W,YNR024W,YOL021C,YOL022C,YOL080C,YOL142W,YOR205C,YPL239W,YPR143W	GO:0042254
YCR047C		ribonucleoprotein complex biogenesis	0.00146499	YBR055C,YCR047C,YDR161W,YDR190C,YDR339C,YDR364C,YDR370C,YDR412W,YFR002W,YGL246C,YGR030C,YGR158C,YGR251W,YHR062C,YHR081W,YIL110W,YIR026C,YJL061W,YJR042W,YKL057C,YKR060W,YKR063C,YLR186W,YLR397C,YNL022C,YNL163C,YNL282W,YNR024W,YOL021C,YOL022C,YOL080C,YOL142W,YOR205C,YPL239W,YPR143W	GO:0022613
YDL209C		RNA modification	0.00320586	YBL071W-A,YCR047C,YDR120C,YFL001W,YLR186W,YLR384C,YLR401C,YLR405W,YMR259C,YMR312W,YNL022C,YNL119W,YNL292W,YNR015W,YOL124C,YOL125W,YPL030W,YPL207W	GO:0009451
YDR120C		maturation of 5.8S rRNA	0.0156719	YCR047C,YDR339C,YGL246C,YGR158C,YGR251W,YHR081W,YKR063C,YLR186W,YNR024W,YOL021C,YOL142W,YPR143W	GO:0000460
YDR144C		maturation of 5.8S rRNA from tricistronic rRNA transcript (SSU-rRNA, 5.8S rRNA, LSU-rRNA)	0.0156719	YCR047C,YDR339C,YGL246C,YGR158C,YGR251W,YHR081W,YKR063C,YLR186W,YNR024W,YOL021C,YOL142W,YPR143W	GO:0000466
YDR190C		nuclear polyadenylation-dependent rRNA catabolic process	0.0238626	YGL246C,YGR158C,YHR081W,YNR024W,YOL021C,YOL142W	GO:0071035
YDR240C
YDR339C
YDR364C
YDR370C
YDR454C
YIL132C
YIL020C
YIR026C
YEL048C
YER115C
YFL045C
YGL246C
YGL056C
YGR030C
YGR078C
YGR158C
YHL014C
YHL013C
YHR062C
YJL208C
YJL011C
YJR031C
YJR056C
YJR067C
YKL166C
YKL130C
YKL057C
YKL006C-A
YKR063C
YLL024C
YLR065C
YLR242C
YLR291C
YLR355C
YLR384C
YLR397C
YLR401C
YMR194C-B
YMR212C
YMR243C
YMR259C
YNL313C
YNL163C
YNL151C
YNL064C
YNL024C-A
YNL022C
YOL124C
YOL094C
YOL080C
YOL052C
YOL022C
YOL021C
YOR051C
YOR166C
YOR205C
YOR254C
YOR297C
YOR342C
YPL227C
YPL106C
YPL009C
YPR190C
YAL019W
YAL012W
YBL071W-A
YBL068W
YBL009W
YBR087W
YBR155W
YBR192W
YCR034W
YDR047W
YDR161W
YDR325W
YDR367W
YDR412W
YIL110W
YIL103W
YIL090W
YIL064W
YIL014W
YEL042W
YER007W
YER074W-A
YFL001W
YFR002W
YGL092W
YGL016W
YGR105W
YGR251W
YHR049W
YHR081W
YHR208W
YJL209W
YJL061W
YJL034W
YJR042W
YJR112W
YKL120W
YKL004W
YKR025W
YKR060W
YKR082W
YLL061W
YLR057W
YLR186W
YLR363W-A
YLR405W
YLR412W
YML094W
YML055W
YMR059W
YMR079W
YMR115W
YMR123W
YMR312W
YNL292W
YNL282W
YNL281W
YNL123W
YNL119W
YNL070W
YNR015W
YNR024W
YOL142W
YOL125W
YOL020W
YOR027W
YOR147W
YOR204W
YOR305W
YOR346W
YPL239W
YPL225W
YPL207W
YPL144W
YPL030W
YPR048W
YPR070W
YPR143W
