# Supplementary material for: A two-step regulatory mechanism dynamically controls histone H3 acetylation by SAGA complex at growth-related promoters
Source: Nucleic Acids Res. 2025 Apr 10;53(7):gkaf276. doi: 10.1093/nar/gkaf276 (PMC11983098; doi:10.1093/nar/gkaf276)
Supplement: gkaf276_Supplemental_Files [file gkaf276_supplemental_files.zip › Supplemental Table S3_20250227.xlsx]

## Sheet: Feuil1
Supplementary Table S3: List of genes showing a decrease of H3K9 acetylation at gene body (log2 fold change for H3K9ac ChIP-seq signal < -0.41) in the two different replicates of H3K9ac ChIP-seq following rapamycin treatment.
YOR094W	ARF3
YGL148W	ARO2
YDL004W	ATP16
YOL077W-A	ATP19
YAL020C	ATS1
YLR245C	CDD1
YCR086W	CSM1
YDR320C-A	DAD4
YJR017C	ESS1
YDL166C	FAP7
YIL134W	FLX1
YHR059W	FYV4
YNL153C	GIM3
YJL137C	GLG2
YFL017C	GNA1
YJR013W	GPI14
YHL032C	GUT1
YCR021C	HSP30
YEL044W	IES6
YCR046C	IMG1
YHR192W	LNP1
YJL124C	LSM1
YHL018W	MCO14
YPL038W	MET31
YFR011C	MIC19
YGR084C	MRP13
YDL202W	MRPL11
YNL177C	MRPL22
YHR147C	MRPL6
YJL063C	MRPL8
YPL013C	MRPS16
YHR168W	MTG2
YGR147C	NAT2
YDR383C	NKP1
YJR072C	NPA3
YPR168W	NUT2
YML125C	PGA3
YPL031C	PHO85
YPR113W	PIS1
YML107C	PML39
YLL023C	POM33
YOL038W	PRE6
YOR368W	RAD17
YPL246C	RBD2
YNR018W	RCF2
YEL050C	RML2
YLR154C	RNH203
YOL005C	RPB11
YGL070C	RPB9
YNL113W	RPC19
YJL121C	RPE1
YPL131W	RPL5
YOL039W	RPP2A
YIL093C	RSM25
YNL254C	RTC4
YDR233C	RTN1
YHR083W	SAM35
YBL091C-A	SCS22
YLR292C	SEC72
YKR043C	SHB17
YER116C	SLX8
YPR182W	SMX3
YGL127C	SOH1
YGR063C	SPT4
YLR150W	STM1
YLR385C	SWC7
YDR416W	SYF1
YJL035C	TAD2
YMR236W	TAF9
YHR025W	THR1
YNR017W	TIM23
YER007C-A	TMA20
YLR043C	TRX1
YBR265W	TSC10
YOR295W	UAF30
YBR173C	UMP1
YDR185C	UPS3
YIL008W	URM1
YLR447C	VMA6
YGL101W	YGK1
YCR059C	YIH1
YML025C	YML6
YGR035C	zz-YGR035C
YJR124C	zz-YJR124C
YLR264C-A	zz-YLR264C-A
YOL038C-A	zz-YOL038C-A
