# Supplementary material for: A two-step regulatory mechanism dynamically controls histone H3 acetylation by SAGA complex at growth-related promoters
Source: Nucleic Acids Res. 2025 Apr 10;53(7):gkaf276. doi: 10.1093/nar/gkaf276 (PMC11983098; doi:10.1093/nar/gkaf276)
Supplement: gkaf276_Supplemental_Files [file gkaf276_supplemental_files.zip › Supplemental Table S4_20250227.xlsx]

## Sheet: Feuil2
Supplementary Table S4: Data used in Figure S2A, each genes is associated with different functional gene categories as RP (blue), STM (TF-bound with major co-factor assemblies SAGA, TUP, and/or Mediator/SWI-SNF; brown), TFO (TF-bound, but lack-ing STM factors; black), UNB (unbound by TFs) and Sfp1-targets (green) and Msn2-targets (gray). Fold correspond to the log2 RNAPII fold change following ra…
NAME	Fold	RP	STM	TFO	UNB	RiBi	CAT_MSN2
YGR159C	-5.94737	0	0	1	0	1	0
YNR053C	-5.67059	0	0	1	0	1	0
YAL025C	-5.46354	0	0	1	0	1	0
YBL039C	-5.40808	0	0	1	0	1	0
YPL131W	-5.39462	1	0	0	0	0	0
YNL061W	-5.15462	0	0	0	1	1	0
YLR073C	-5.14321	0	0	0	1	1	0
YMR217W	-5.03796	0	0	0	1	1	0
YLR009W	-4.88564	0	0	0	1	1	0
YDR299W	-4.78267	0	0	1	0	1	0
YCL037C	-4.73613	0	1	0	0	1	0
YOR341W	-4.70881	0	0	0	1	1	0
YLR074C	-4.64716	0	1	0	0	1	0
YEL026W	-4.62527	0	0	1	0	1	0
YOR206W	-4.60985	0	0	1	0	1	0
YKL009W	-4.59698	0	0	1	0	1	0
YDL014W	-4.57811	0	0	1	0	1	0
YJL190C	-4.5433	1	0	0	0	0	0
YER126C	-4.51923	0	0	0	1	1	0
YNL178W	-4.51623	1	0	0	0	0	0
YOR369C	-4.49931	1	0	0	0	0	0
YKR081C	-4.49383	0	0	1	0	1	0
YOR063W	-4.4697	1	0	0	0	0	0
YML056C	-4.44962	0	1	0	0	1	0
YGR103W	-4.44347	0	0	1	0	1	0
YPR010C	-4.41208	0	0	1	0	1	0
YCR057C	-4.40172	0	0	1	0	1	0
YDR382W	-4.39876	1	0	0	0	0	0
YOL010W	-4.37741	0	0	1	0	1	0
YPL012W	-4.35595	0	0	1	0	1	0
YDL153C	-4.34907	0	0	0	1	1	0
YHR089C	-4.33421	0	0	1	0	1	0
YOR310C	-4.32006	0	0	1	0	1	0
YEL054C	-4.31015	1	0	0	0	0	0
YNL112W	-4.28759	0	0	1	0	1	0
YDL229W	-4.27078	0	0	1	0	1	0
YLR222C	-4.2672	0	0	1	0	1	0
YNR054C	-4.26679	0	0	0	1	1	0
YLL008W	-4.26096	0	0	1	0	1	0
YLR197W	-4.25213	0	0	0	1	1	0
YMR049C	-4.24394	0	0	1	0	1	0
YOR095C	-4.23899	0	0	0	1	1	0
YOL077C	-4.23033	0	0	1	0	1	0
YMR290C	-4.21287	0	0	1	0	1	0
YDR496C	-4.20805	0	0	1	0	1	0
YER131W	-4.18735	1	0	0	0	0	0
YDL063C	-4.15542	0	0	1	0	1	0
YJL033W	-4.14768	0	0	1	0	1	0
YLR406C	-4.14123	1	0	0	0	0	0
YMR131C	-4.13003	0	0	0	1	1	0
YER102W	-4.1004	1	0	0	0	0	0
YGR034W	-4.0945	1	0	0	0	0	0
YBR189W	-4.07941	1	0	0	0	0	0
YNL069C	-4.06996	1	0	0	0	0	0
YDL060W	-4.06949	0	1	0	0	1	0
YPR112C	-4.04366	0	0	1	0	1	0
YGL029W	-4.04224	0	0	1	0	1	0
YGR128C	-4.03064	0	0	1	0	1	0
YHR052W	-4.01804	0	0	1	0	1	0
YDR064W	-4.00205	1	0	0	0	0	0
YMR116C	-3.99494	0	0	1	0	0	0
YLR061W	-3.96066	1	0	0	0	0	0
YLR048W	-3.9566	1	0	0	0	0	0
YLL045C	-3.94968	1	0	0	0	0	0
YDR447C	-3.94502	1	0	0	0	0	0
YLR249W	-3.92633	0	1	0	0	1	0
YBR247C	-3.92493	0	0	0	1	1	0
YER127W	-3.91491	0	0	0	1	1	0
YHL015W	-3.91227	1	0	0	0	0	0
YHL033C	-3.90778	1	0	0	0	0	0
YJR145C	-3.88603	1	0	0	0	0	0
YIL091C	-3.88108	0	0	0	1	1	0
YNL209W	-3.87746	0	0	1	0	1	0
YOL039W	-3.86881	1	0	0	0	0	0
YDL083C	-3.86619	1	0	0	0	0	0
YGL030W	-3.84413	1	0	0	0	0	0
YBR191W	-3.8391	1	0	0	0	0	0
YDL208W	-3.83625	0	0	1	0	1	0
YMR093W	-3.83284	0	0	1	0	1	0
YJR094W-A	-3.81604	1	0	0	0	0	0
YGL103W	-3.81318	1	0	0	0	0	0
YJR063W	-3.80934	0	0	1	0	1	0
YML063W	-3.78671	1	0	0	0	0	0
YJL122W	-3.78304	0	0	0	1	1	0
YGL078C	-3.78265	0	0	0	1	1	0
YBL092W	-3.77572	1	0	0	0	0	0
YJL177W	-3.7729	1	0	0	0	0	0
YDR184C	-3.77241	0	0	0	1	1	0
YIL069C	-3.76788	1	0	0	0	0	0
YOR293W	-3.7622	1	0	0	0	0	0
YLR449W	-3.75785	0	0	0	1	1	0
YER006W	-3.75776	0	0	1	0	1	0
YIL052C	-3.75636	1	0	0	0	0	0
YNL141W	-3.75321	0	0	1	0	1	0
YDR025W	-3.75146	1	0	0	0	0	0
YLR129W	-3.74821	0	0	1	0	1	0
YOR294W	-3.74229	0	0	0	1	1	0
YGL171W	-3.74118	0	0	0	1	1	0
YKL006W	-3.73073	1	0	0	0	0	0
YLR167W	-3.72466	1	0	0	0	0	0
YBL054W	-3.72396	0	0	0	1	1	0
YML026C	-3.70846	1	0	0	0	0	0
YGL031C	-3.69719	1	0	0	0	0	0
YPL043W	-3.69347	0	0	0	1	1	0
YLR150W	-3.69155	0	0	1	0	1	0
YDL130W	-3.68846	1	0	0	0	0	0
YPL126W	-3.67832	0	0	1	0	1	0
YKL180W	-3.66847	1	0	0	0	0	0
YHR021C	-3.65012	1	0	0	0	0	0
YPL211W	-3.64551	0	0	1	0	1	0
YOR096W	-3.63247	1	0	0	0	0	0
YMR229C	-3.62809	0	0	1	0	1	0
YLR029C	-3.62289	1	0	0	0	0	0
YBR025C	-3.61314	0	1	0	0	1	0
YHR203C	-3.60054	1	0	0	0	0	0
YHR010W	-3.58274	1	0	0	0	0	0
YDL082W	-3.5813	1	0	0	0	0	0
YLR448W	-3.57867	1	0	0	0	0	0
YOL040C	-3.57792	1	0	0	0	0	0
YDL061C	-3.56747	1	0	0	0	0	0
YIL019W	-3.55089	0	1	0	0	1	0
YMR242C	-3.54933	1	0	0	0	0	0
YDL081C	-3.54688	1	0	0	0	0	0
YIL018W	-3.53267	1	0	0	0	0	0
YBR031W	-3.5278	1	0	0	0	0	0
YCL054W	-3.51518	0	0	1	0	1	0
YER110C	-3.50043	0	0	1	0	1	0
YDR101C	-3.49933	0	0	1	0	1	0
YPL090C	-3.49719	1	0	0	0	0	0
YPL081W	-3.49711	1	0	0	0	0	0
YER074W	-3.49146	1	0	0	0	0	0
YKL216W	-3.48944	0	1	0	0	1	0
YJR123W	-3.4888	1	0	0	0	0	0
YKL082C	-3.46862	0	0	1	0	1	0
YPR102C	-3.46734	1	0	0	0	0	0
YHR196W	-3.46138	0	0	0	1	1	0
YML093W	-3.43874	0	0	0	1	1	0
YDR465C	-3.42105	0	0	0	1	1	0
YLR002C	-3.41554	0	0	0	1	1	0
YFL034C-A	-3.41267	1	0	0	0	0	0
YBL072C	-3.40961	1	0	0	0	0	0
YHR088W	-3.40492	0	0	1	0	1	0
YDL075W	-3.4044	1	0	0	0	0	0
YBL087C	-3.4023	1	0	0	0	0	0
YIL133C	-3.39049	1	0	0	0	0	0
YDR324C	-3.38745	0	0	0	1	1	0
YLR340W	-3.38302	1	0	0	0	0	0
YOR004W	-3.38052	0	0	0	1	1	0
YNL162W-A	-3.37604	0	0	0	1	1	0
YGL147C	-3.3724	1	0	0	0	0	0
YJL148W	-3.37048	0	1	0	0	1	0
YHR148W	-3.36961	0	0	0	1	1	0
YGR085C	-3.36793	1	0	0	0	0	0
YDR449C	-3.36777	0	0	0	1	1	0
YFR031C-A	-3.36562	1	0	0	0	0	0
YER056C-A	-3.36325	1	0	0	0	0	0
YOR272W	-3.36316	0	1	0	0	1	0
YKL014C	-3.36149	0	0	1	0	1	0
YLR175W	-3.35585	0	0	1	0	1	0
YGL188C-A	-3.34655	0	1	0	0	1	0
YBR084W	-3.34654	0	0	1	0	1	0
YGR145W	-3.34439	0	0	1	0	1	0
YDR450W	-3.32917	1	0	0	0	0	0
YMR011W	-3.32812	0	1	0	0	0	0
YDR012W	-3.32666	1	0	0	0	0	0
YDR365C	-3.31838	0	1	0	0	1	0
YGL123W	-3.318	1	0	0	0	0	0
YLL011W	-3.31677	0	0	1	0	1	0
YJL191W	-3.30971	1	0	0	0	0	0
YOL127W	-3.30796	1	0	0	0	0	0
YLR441C	-3.29043	1	0	0	0	0	0
YFR032C-A	-3.28856	1	0	0	0	0	0
YPL198W	-3.28507	1	0	0	0	0	0
YML073C	-3.27772	1	0	0	0	0	0
YJR070C	-3.26577	0	0	0	1	1	0
YFR032C-B	-3.26215	0	0	1	0	1	0
YOL120C	-3.25008	1	0	0	0	0	0
YBR048W	-3.23341	1	0	0	0	0	0
YLL034C	-3.23144	0	0	1	0	0	0
YBR181C	-3.23024	1	0	0	0	0	0
YLR432W	-3.22487	0	0	1	0	1	0
YGR211W	-3.21296	0	1	0	0	1	0
YLR185W	-3.21042	1	0	0	0	0	0
YOL121C	-3.20909	1	0	0	0	0	0
YCR031C	-3.20401	1	0	0	0	0	0
YNL302C	-3.18765	1	0	0	0	0	0
YIL127C	-3.18235	0	0	1	0	1	0
YDL167C	-3.17933	0	0	0	1	1	0
YJL136C	-3.1695	1	0	0	0	0	0
YPR043W	-3.16933	1	0	0	0	0	0
YJL189W	-3.16785	1	0	0	0	0	0
YPL249C-A	-3.15881	1	0	0	0	0	0
YGL076C	-3.15804	1	0	0	0	0	0
YPR110C	-3.14733	0	0	1	0	1	0
YER117W	-3.13697	1	0	0	0	0	0
YLR276C	-3.12783	0	0	1	0	1	0
YDL136W	-3.12691	1	0	0	0	0	0
YDR471W	-3.11783	1	0	0	0	0	0
YGR214W	-3.11198	1	0	0	0	0	0
YBR084C-A	-3.10765	1	0	0	0	0	0
YCL036W	-3.08907	0	1	0	0	1	0
YDL148C	-3.08762	0	1	0	0	1	0
YIL148W	-3.07366	1	0	0	0	0	0
YML043C	-3.05173	0	0	1	0	1	0
YOR182C	-3.04935	1	0	0	0	0	0
YMR230W	-3.04294	1	0	0	0	0	0
YOR078W	-3.04103	0	0	1	0	1	0
YGR148C	-3.03461	1	0	0	0	0	0
YKR024C	-3.02114	0	0	1	0	1	0
YDL191W	-3.01957	1	0	0	0	0	0
YAL036C	-3.01386	0	0	0	1	1	0
YOR293C-A	-2.99998	0	0	0	1	1	0
YLR325C	-2.99952	1	0	0	0	0	0
YNL002C	-2.99839	0	0	1	0	1	0
YNL064C	-2.99701	0	1	0	0	0	0
YKR094C	-2.99648	1	0	0	0	0	0
YNL096C	-2.98921	1	0	0	0	0	0
YKR079C	-2.98811	0	0	1	0	1	0
YHR065C	-2.98785	0	0	1	0	1	0
YML024W	-2.97841	1	0	0	0	0	0
YBL071W-A	-2.97832	0	1	0	0	0	0
YLR003C	-2.97735	0	0	1	0	1	0
YLR196W	-2.97426	0	0	1	0	1	0
YHR197W	-2.97116	0	0	0	1	1	0
YDL133C-A	-2.9667	1	0	0	0	0	0
YDR418W	-2.95832	1	0	0	0	0	0
YLR264W	-2.95488	1	0	0	0	0	0
YKL055C	-2.94983	0	0	0	1	1	0
YDR165W	-2.94819	0	0	0	1	1	0
YGR173W	-2.94101	0	0	1	0	1	0
YGR245C	-2.93861	0	0	0	1	1	0
YGL135W	-2.93386	1	0	0	0	0	0
YMR230W-A	-2.92761	0	0	0	0	1	0
YJL050W	-2.92335	0	0	0	1	1	0
YOR312C	-2.92014	1	0	0	0	0	0
YNL248C	-2.91097	0	0	0	1	1	0
YDR500C	-2.89402	1	0	0	0	0	0
YPL143W	-2.89305	1	0	0	0	0	0
YPL226W	-2.89223	0	0	1	0	1	0
YLR075W	-2.88176	1	0	0	0	0	0
YGL120C	-2.8762	0	0	1	0	1	0
YMR310C	-2.87211	0	0	0	1	1	0
YDR161W	-2.87028	0	0	1	0	0	0
YOR234C	-2.86573	1	0	0	0	0	0
YDR083W	-2.83148	0	0	1	0	1	0
YLR333C	-2.83063	1	0	0	0	0	0
YGL189C	-2.82197	1	0	0	0	0	0
YOR359W	-2.82147	0	0	1	0	1	0
YDL051W	-2.81792	0	0	1	0	1	0
YJL069C	-2.81088	0	0	1	0	1	0
YLR264C-A	-2.81072	0	1	0	0	1	0
YPR137W	-2.80681	0	0	1	0	1	0
YHL011C	-2.79821	0	0	1	0	1	0
YLR106C	-2.79002	0	0	0	1	1	0
YLR435W	-2.78794	0	0	0	1	1	0
YKL172W	-2.77744	0	0	1	0	1	0
YBL004W	-2.77675	0	0	0	0	1	0
YCR087C-A	-2.76914	0	0	1	0	1	0
YPR132W	-2.76623	1	0	0	0	0	0
YJL011C	-2.76615	0	0	0	0	0	0
YHR170W	-2.76376	0	0	1	0	1	0
YCL058W-A	-2.75918	0	0	0	1	1	0
YBR142W	-2.75867	0	0	0	1	1	0
YIR026C	-2.75535	0	0	0	1	0	0
YDR060W	-2.75352	0	0	1	0	1	0
YCR016W	-2.7416	0	0	0	1	0	0
YPL079W	-2.73396	1	0	0	0	0	0
YNL110C	-2.73337	0	0	0	1	1	0
YPL144W	-2.71872	0	0	0	1	0	0
YLR388W	-2.71702	1	0	0	0	0	0
YGR271C-A	-2.71697	0	0	0	1	1	0
YBL027W	-2.71562	1	0	0	0	0	0
YJL010C	-2.71172	0	0	0	1	1	0
YLR344W	-2.71066	1	0	0	0	0	0
YLR367W	-2.69789	1	0	0	0	0	0
YMR143W	-2.69344	1	0	0	0	0	0
YHR141C	-2.68761	1	0	0	0	0	0
YKL056C	-2.68486	0	0	0	1	1	0
YCR072C	-2.68375	0	0	1	0	1	0
YGR200C	-2.67061	0	0	0	1	1	0
YBL028C	-2.6649	0	1	0	0	1	0
YKR057W	-2.6409	1	0	0	0	0	0
YHR072W-A	-2.62968	0	0	0	1	1	0
YOR342C	-2.6205	0	1	0	0	0	0
YNL162W	-2.61206	1	0	0	0	0	0
YPL217C	-2.59381	0	0	0	1	1	0
YGR123C	-2.59217	0	0	0	1	1	0
YGR162W	-2.592	0	0	0	0	1	0
YBR267W	-2.58952	0	0	0	1	1	0
YFL023W	-2.58335	0	1	0	0	0	0
YMR309C	-2.57986	0	0	1	0	1	0
YBR069C	-2.57776	0	1	0	0	0	0
YOL144W	-2.57695	0	0	1	0	1	0
YKL181W	-2.56555	0	0	0	1	1	0
YLR401C	-2.54693	0	1	0	0	0	0
YLR186W	-2.53218	0	0	1	0	0	0
YDR398W	-2.53095	0	0	1	0	1	0
YKL143W	-2.52942	0	0	1	0	1	0
YHR069C	-2.52195	0	0	0	1	1	0
YKL081W	-2.50596	0	0	1	0	1	0
YGR079W	-2.50475	0	1	0	0	1	0
YIL079C	-2.50054	0	0	1	0	1	0
YLR405W	-2.48985	0	0	0	1	0	0
YHR020W	-2.47428	0	0	1	0	1	0
YGL111W	-2.4667	0	0	0	1	1	0
YMR142C	-2.45864	1	0	0	0	0	0
YPL220W	-2.45503	1	0	0	0	0	0
YPL086C	-2.44439	0	0	0	1	1	0
YDR384C	-2.44033	0	0	0	1	1	0
YHL001W	-2.43521	1	0	0	0	0	0
YLL061W	-2.43301	0	0	1	0	0	0
YNR038W	-2.43234	0	0	1	0	1	0
YOR287C	-2.42971	0	0	1	0	1	0
YMR014W	-2.42935	0	1	0	0	1	0
YER082C	-2.42428	0	0	0	1	1	0
YNL067W	-2.4224	1	0	0	0	0	0
YBR238C	-2.42229	0	1	0	0	1	0
YNL151C	-2.42173	0	0	0	1	0	0
YDL150W	-2.41779	0	0	0	1	1	0
YAL059W	-2.41288	0	0	0	1	1	0
YLR068W	-2.40232	0	0	0	1	0	0
YDR321W	-2.40167	0	0	0	1	1	0
YNL186W	-2.40117	0	0	1	0	1	0
YDR120C	-2.401	0	0	1	0	0	0
YJR041C	-2.39947	0	0	0	1	1	0
YLR221C	-2.39912	0	0	0	1	1	0
YNL308C	-2.39653	0	0	1	0	1	0
YBL068W	-2.38617	0	0	0	1	0	0
YMR128W	-2.38321	0	0	1	0	1	0
YGR027C	-2.37951	1	0	0	0	0	0
YOL124C	-2.3675	0	0	1	0	0	0
YDL201W	-2.35636	0	0	0	1	1	0
YPL183C	-2.35519	0	0	0	1	1	0
YDL184C	-2.34765	1	0	0	0	0	0
YNL255C	-2.34549	0	0	1	0	1	0
YBR068C	-2.34341	0	1	0	0	0	0
YML022W	-2.34022	0	0	0	1	1	0
YDR385W	-2.33766	0	0	0	1	1	0
YOR167C	-2.32129	1	0	0	0	0	0
YOR361C	-2.31946	0	0	1	0	1	0
YOR243C	-2.31819	0	0	0	1	1	0
YNL132W	-2.31791	0	0	0	0	1	0
YML113W	-2.30513	0	0	0	1	1	0
YNL119W	-2.3033	0	0	1	0	0	0
YKR056W	-2.30064	0	0	1	0	0	0
YPL146C	-2.29514	0	0	1	0	1	0
YGR118W	-2.29507	1	0	0	0	0	0
YPR143W	-2.29454	0	0	1	0	0	0
YLR336C	-2.29102	0	0	0	1	1	0
YJL109C	-2.28692	0	0	0	1	1	0
YKR059W	-2.27957	0	0	1	0	1	0
YAL003W	-2.25941	0	1	0	0	1	0
YBR034C	-2.25001	0	0	1	0	1	0
YCL059C	-2.24369	0	0	0	1	1	0
YJL138C	-2.23283	0	1	0	0	1	0
YJR072C	-2.22886	0	0	0	1	1	0
YIL064W	-2.22835	0	0	0	1	0	0
YMR260C	-2.22816	0	0	1	0	1	0
YLR409C	-2.22232	0	0	0	1	1	0
YJR002W	-2.22214	0	0	1	0	1	0
YPR190C	-2.21536	0	0	1	0	0	0
YOR145C	-2.21427	0	0	1	0	1	0
YPR144C	-2.20882	0	1	0	0	1	0
YMR194W	-2.19438	1	0	0	0	0	0
YOR133W	-2.19284	0	0	0	1	1	0
YHR169W	-2.19182	0	0	0	1	1	0
YBL081W	-2.19166	0	0	0	1	0	0
YBR154C	-2.18788	0	0	0	1	1	0
YKL191W	-2.18574	0	0	0	1	1	0
YLL024C	-2.18289	0	0	0	0	0	0
YJL125C	-2.17407	0	0	0	1	1	0
YPR041W	-2.16007	0	0	0	1	1	0
YGR187C	-2.15729	0	0	1	0	1	0
YPR163C	-2.15087	0	0	1	0	1	0
YNL113W	-2.13415	0	0	1	0	1	0
YNL313C	-2.12773	0	0	1	0	0	0
YLR017W	-2.12385	0	0	0	1	1	0
YPL245W	-2.12149	0	0	0	1	1	0
YGR030C	-2.1214	0	0	0	1	0	0
YOL041C	-2.10757	0	0	1	0	1	0
YOR224C	-2.10371	0	0	1	0	1	0
YLR363W-A	-2.09713	0	0	0	1	0	0
YBR021W	-2.0853	0	0	1	0	1	0
YOL125W	-2.08417	0	1	0	0	0	0
YKL156W	-2.08234	1	0	0	0	0	0
YNR024W	-2.0711	0	0	0	1	0	0
YKL021C	-2.06813	0	0	1	0	1	0
YHR092C	-2.06723	0	1	0	0	0	0
YGR055W	-2.04204	0	1	0	0	0	0
YNL065W	-2.03358	0	1	0	0	0	0
YDR300C	-2.02201	0	0	1	0	0	0
YGR081C	-2.0204	0	0	0	1	1	0
YIL103W	-2.01673	0	0	0	1	0	0
YHL039W	-2.01548	0	1	0	0	1	0
YER064C	-2.00196	0	1	0	0	0	0
YBR155W	-1.99799	0	0	0	1	0	0
YDL213C	-1.9761	0	0	0	1	1	0
YGR090W	-1.9758	0	0	0	0	1	0
YDL121C	-1.96373	0	0	0	1	0	0
YDL031W	-1.96262	0	0	0	1	1	0
YKL068W-A	-1.95855	0	1	0	0	0	0
YOR021C	-1.95539	0	0	1	0	0	0
YBL024W	-1.95476	0	0	1	0	1	0
YKL099C	-1.95076	0	0	0	1	1	0
YDL112W	-1.94985	0	0	0	1	0	0
YOL141W	-1.94726	0	0	0	1	0	0
YBR172C	-1.9435	0	0	1	0	1	0
YBR079C	-1.94199	0	0	0	1	1	0
YNL301C	-1.93762	1	0	0	0	0	0
YDR156W	-1.93148	0	1	0	0	1	0
YGR142W	-1.91972	0	1	0	0	0	0
YJL198W	-1.90403	0	0	0	1	1	0
YJL098W	-1.90169	0	0	0	1	1	0
YJR124C	-1.88876	0	0	0	1	0	0
YAL019W	-1.88493	0	0	0	1	0	0
YNL292W	-1.8801	0	0	0	1	0	0
YOL080C	-1.87996	0	0	0	1	0	0
YMR308C	-1.86923	0	0	1	0	1	0
YJR097W	-1.86862	0	0	1	0	0	0
YPL093W	-1.86786	0	0	0	1	1	0
YML082W	-1.8587	0	0	1	0	0	0
YNR015W	-1.85041	0	0	0	1	0	0
YCR047C	-1.84973	0	0	1	0	0	0
YBR271W	-1.84251	0	0	0	1	1	0
YOR116C	-1.83863	0	0	1	0	1	0
YGR158C	-1.83338	0	0	0	1	0	0
YIL096C	-1.82416	0	0	0	0	1	0
YDR429C	-1.82007	0	0	0	1	1	0
YDR412W	-1.81685	0	0	0	1	0	0
YEL046C	-1.80997	0	1	0	0	0	0
YMR121C	-1.80903	1	0	0	0	0	0
YHR040W	-1.79673	0	0	1	0	0	0
YNR046W	-1.79097	0	0	1	0	1	0
YOL093W	-1.78177	0	0	0	1	1	0
YLR413W	-1.78068	0	1	0	0	1	0
YIL078W	-1.77846	0	0	1	0	1	0
YER025W	-1.76009	0	0	1	0	1	0
YPL212C	-1.7596	0	0	1	0	1	0
YDR395W	-1.7592	0	0	0	1	1	0
YEL048C	-1.75007	0	0	0	1	0	0
YIL020C	-1.74423	0	1	0	0	0	0
YOR168W	-1.74406	0	0	1	0	1	0
YOL097C	-1.74281	0	0	0	1	1	0
YOR207C	-1.73678	0	0	1	0	1	0
YPL239W	-1.7356	0	1	0	0	0	0
YLR293C	-1.73362	0	0	1	0	1	0
YKL125W	-1.73292	0	0	0	1	1	0
YDL166C	-1.73169	0	0	0	1	0	0
YLR243W	-1.73062	0	0	0	1	1	0
YNL022C	-1.72736	0	0	0	1	0	0
YBR030W	-1.72556	0	0	1	0	1	0
YMR243C	-1.72465	0	1	0	0	0	0
YDR234W	-1.72402	0	1	0	0	1	0
YCR034W	-1.71068	0	0	0	1	0	0
YMR145C	-1.70693	0	1	0	0	0	0
YEL055C	-1.69593	0	0	1	0	1	0
YOR101W	-1.6859	0	1	0	0	1	0
YPR080W	-1.67739	0	0	0	0	1	0
YLR287C-A	-1.67663	1	0	0	0	0	0
YJL208C	-1.66836	0	0	0	1	0	0
YNL207W	-1.66781	0	0	1	0	0	0
YPL037C	-1.66377	0	0	1	0	1	0
YOR001W	-1.66146	0	0	1	0	1	0
YPL106C	-1.66047	0	1	0	0	0	0
YHR081W	-1.65696	0	0	1	0	0	0
YDR152W	-1.6512	0	1	0	0	1	0
YLR372W	-1.64945	0	0	0	1	1	0
YOL052C	-1.64933	0	0	1	0	0	0
YFL001W	-1.64864	0	0	0	1	0	0
YLR051C	-1.64488	0	0	0	1	1	0
YPL160W	-1.64149	0	0	1	0	1	0
YKR025W	-1.64131	0	0	1	0	0	0
YFL022C	-1.63822	0	0	1	0	1	0
YML094W	-1.63013	0	0	0	1	0	0
YCL031C	-1.62783	0	0	1	0	1	0
YLR060W	-1.62197	0	0	1	0	1	0
YMR269W	-1.61455	0	0	0	1	1	0
YDR045C	-1.61323	0	0	0	1	1	0
YLR265C	-1.6071	0	0	1	0	1	0
YBR143C	-1.60535	0	0	1	0	1	0
YIR012W	-1.59774	0	0	0	1	1	0
YHR085W	-1.59003	0	0	0	1	1	0
YHR064C	-1.5803	0	0	1	0	1	0
YKL205W	-1.55223	0	0	0	1	1	0
YKL078W	-1.5501	0	0	1	0	1	0
YAL035W	-1.54718	0	0	0	1	1	0
YAL012W	-1.54666	0	1	0	0	0	0
YOR210W	-1.54606	0	0	1	0	1	0
YPR187W	-1.54022	0	0	1	0	1	0
YAL005C	-1.53833	0	1	0	0	0	0
YGR095C	-1.53658	0	0	0	1	1	0
YER002W	-1.53238	0	0	1	0	1	0
YNL282W	-1.53173	0	0	0	1	0	0
YGL009C	-1.53156	0	0	1	0	0	0
YDR087C	-1.53124	0	0	0	1	1	0
YGR195W	-1.52117	0	0	1	0	1	0
YGR280C	-1.51606	0	0	1	0	1	0
YMR186W	-1.51091	0	1	0	0	0	0
YGL162W	-1.51009	0	0	0	1	1	0
YBR118W	-1.50927	0	0	0	0	1	0
YNL232W	-1.49986	0	0	1	0	0	0
YGR083C	-1.49958	0	0	0	1	1	0
YJR055W	-1.49195	0	0	0	0	0	0
YJR016C	-1.48838	0	0	1	0	1	0
YJL200C	-1.48707	0	0	0	0	1	0
YLR014C	-1.48423	0	0	0	1	0	0
YDR185C	-1.48141	0	0	0	1	1	0
YOR056C	-1.48052	0	0	1	0	1	0
YNR003C	-1.47757	0	0	0	1	1	0
YJR003C	-1.47744	0	0	1	0	1	0
YOR252W	-1.47657	0	0	0	1	0	0
YKL144C	-1.47551	0	0	1	0	0	0
YBR301W	-1.46261	0	0	0	1	0	0
YGL016W	-1.45961	0	0	0	1	0	0
YER115C	-1.45901	0	1	0	0	0	0
YMR146C	-1.45729	0	0	1	0	1	0
YLL035W	-1.45555	0	0	0	1	0	0
YFL002C	-1.44467	0	0	0	1	1	0
YGR285C	-1.43489	0	0	1	0	1	0
YPR016C	-1.4298	0	0	1	0	1	0
YHR062C	-1.42974	0	0	0	1	0	0
YER137C	-1.42585	0	0	0	0	0	0
YHR046C	-1.41941	0	0	0	1	1	0
YHR208W	-1.4128	0	0	1	0	0	0
YKR099W	-1.40895	0	0	0	1	1	0
YOR260W	-1.40759	0	0	1	0	1	0
YDR527W	-1.40603	0	1	0	0	1	0
YDR190C	-1.40143	0	0	1	0	0	0
YDR342C	-1.39599	0	0	0	1	0	1
YHR193C	-1.39508	0	1	0	0	1	0
YOL014W	-1.39361	0	1	0	0	1	0
YHR094C	-1.39359	0	1	0	0	0	0
YDR343C	-1.38524	0	0	0	1	0	1
YFR001W	-1.38345	0	0	0	1	1	0
YGL099W	-1.38336	0	0	0	1	1	0
YHL007C	-1.38114	0	1	0	0	1	0
YER042W	-1.37377	0	0	0	1	0	0
YDR367W	-1.37254	0	0	0	1	0	0
YBR092C	-1.36784	0	1	0	0	1	0
YOR027W	-1.3669	0	1	0	0	0	0
YBR061C	-1.35603	0	0	0	1	1	0
YMR259C	-1.35372	0	0	0	1	0	0
YBL069W	-1.34994	0	0	0	1	0	0
YPL237W	-1.34603	0	0	1	0	1	0
YGR078C	-1.34222	0	1	0	0	0	0
YNL247W	-1.34194	0	0	0	1	1	0
YOR119C	-1.33923	0	0	1	0	1	0
YHR143W-A	-1.3261	0	0	1	0	1	0
YHR128W	-1.32301	0	0	1	0	1	0
YOR051C	-1.316	0	0	1	0	0	0
YIL110W	-1.30766	0	0	0	1	0	0
YHR032W	-1.30577	0	0	1	0	1	0
YOL142W	-1.30512	0	0	1	0	0	0
YJL025W	-1.30384	0	0	0	1	1	0
YLR287C	-1.30147	0	0	0	1	0	0
YMR185W	-1.28704	0	0	1	0	0	0
YLR010C	-1.28562	0	0	0	0	1	0
YGR264C	-1.28257	0	0	1	0	1	0
YLR008C	-1.2802	0	0	0	1	1	0
YIL104C	-1.2757	0	0	0	1	1	0
YPL207W	-1.26902	0	0	1	0	0	0
YER049W	-1.26715	0	0	0	1	1	0
YER036C	-1.26372	0	1	0	0	1	0
YPL240C	-1.25982	0	1	0	0	0	0
YDR339C	-1.25572	0	0	0	0	0	0
YDR312W	-1.254	0	0	1	0	1	0
YDL122W	-1.25243	0	0	1	0	0	0
YML106W	-1.25171	0	0	1	0	1	0
YBR101C	-1.25039	0	1	0	0	0	0
YDR345C	-1.2416	0	0	0	1	0	0
YNL244C	-1.23969	0	0	1	0	1	0
YNL281W	-1.23271	0	1	0	0	0	0
YLL062C	-1.22613	0	0	1	0	0	0
YKL120W	-1.21938	0	1	0	0	0	0
YHR068W	-1.2185	0	1	0	0	0	0
YDR172W	-1.21655	0	0	1	0	1	0
YGR035C	-1.21631	0	1	0	0	0	0
YBR017C	-1.21339	0	0	1	0	1	0
YLR180W	-1.21258	0	1	0	0	0	0
YHR049W	-1.20717	0	1	0	0	0	0
YDR416W	-1.20527	0	0	0	1	0	0
YGL075C	-1.20108	0	0	1	0	0	0
YOL038C-A	-1.19944	0	0	0	1	0	0
YCR059C	-1.19941	0	0	0	1	0	0
YGR169C-A	-1.1904	0	0	1	0	1	0
YHR216W	-1.1893	0	0	1	0	1	0
YHR055C	-1.18676	0	0	0	0	0	0
YGL056C	-1.18334	0	1	0	0	0	0
YHR053C	-1.18285	0	0	0	0	0	0
YGL246C	-1.18218	0	0	0	1	0	0
YLR384C	-1.17599	0	0	0	1	0	0
YKR082W	-1.17139	0	0	1	0	0	0
YDL209C	-1.16818	0	0	1	0	0	0
YBL042C	-1.16674	0	1	0	0	1	0
YOR108W	-1.1663	0	1	0	0	1	0
YOR205C	-1.16571	0	0	1	0	0	0
YJR014W	-1.16564	0	0	0	1	1	0
YML080W	-1.16265	0	0	0	1	0	0
YOL020W	-1.16193	0	1	0	0	0	0
YLR419W	-1.15664	0	0	0	1	0	0
YDR514C	-1.14953	0	0	0	1	1	0
YJR056C	-1.1485	0	0	0	0	0	0
YOL022C	-1.1455	0	0	0	1	0	0
YOR204W	-1.14475	0	1	0	0	0	0
YLR355C	-1.13683	0	0	0	0	0	0
YDL129W	-1.12636	0	1	0	0	0	0
YBR121C	-1.12359	0	0	1	0	1	0
YEL042W	-1.12036	0	0	1	0	0	0
YDR508C	-1.1201	0	1	0	0	0	0
YLR244C	-1.11967	0	0	0	1	1	0
YDR047W	-1.1195	0	1	0	0	0	0
YLR223C	-1.11867	0	0	0	1	1	0
YGL169W	-1.1097	0	0	0	0	0	0
YGL146C	-1.10902	0	0	1	0	0	0
YDR383C	-1.10469	0	0	0	1	0	0
YJR129C	-1.10421	0	0	0	1	0	0
YOR009W	-1.10123	0	0	0	1	1	0
YPL030W	-1.10001	0	0	0	1	0	0
YPL082C	-1.09943	0	0	0	1	0	0
YNL062C	-1.09877	0	0	0	1	1	0
YPL263C	-1.08601	0	0	0	1	1	0
YBR002C	-1.08373	0	0	1	0	0	0
YBR265W	-1.08354	0	0	0	1	0	0
YDR023W	-1.08227	0	0	0	1	1	0
YDR144C	-1.0821	0	0	1	0	0	0
YDR361C	-1.07719	0	0	1	0	0	0
YNL254C	-1.07706	0	0	0	1	1	0
YJR007W	-1.0741	0	0	1	0	1	0
YOR107W	-1.07025	0	1	0	0	0	0
YNL001W	-1.06157	0	0	1	0	1	0
YDR110W	-1.05907	0	0	0	1	0	0
YKR063C	-1.05601	0	0	1	0	0	0
YKR072C	-1.0509	0	0	1	0	0	0
YER165W	-1.04677	0	0	1	0	1	0
YML055W	-1.04092	0	1	0	0	0	0
YMR194C-B	-1.0291	0	1	0	0	0	0
YML096W	-1.02782	0	0	0	1	0	0
YHR077C	-1.02646	0	0	1	0	1	0
YOR276W	-1.02595	0	0	1	0	1	0
YLR397C	-1.0255	0	0	0	1	0	0
YOR306C	-1.02283	0	1	0	0	0	0
YKR075C	-1.02142	0	1	0	0	0	0
YML123C	-1.01667	0	0	0	0	0	0
YJR112W	-1.0152	0	0	0	1	0	0
YER007C-A	-1.01483	0	0	0	1	0	0
YCL050C	-1.01402	0	1	0	0	0	0
YJL216C	-1.01361	0	0	0	1	0	0
YNL164C	-1.01228	0	0	0	1	0	0
YOR046C	-1.01138	0	0	1	0	1	0
YJR132W	-1.00662	0	0	1	0	1	0
YOL021C	-1.00591	0	1	0	0	0	0
YOL092W	-1.00508	0	0	1	0	0	0
YMR268C	-1.0042	0	0	0	1	1	0
YBR141C	-0.997994	0	0	0	1	0	0
YDR174W	-0.997735	0	0	1	0	1	0
YOR064C	-0.997187	0	1	0	0	1	0
YHL014C	-0.991911	0	0	0	1	0	0
YMR079W	-0.991841	0	0	1	0	0	0
YEL053C	-0.991705	0	0	0	1	0	0
YNR029C	-0.990857	0	0	0	1	1	0
YGR094W	-0.990428	0	0	0	1	1	0
YML125C	-0.990335	0	0	0	1	0	0
YLR214W	-0.989252	0	1	0	0	0	0
YKL004W	-0.985425	0	0	1	0	0	0
YLR291C	-0.98218	0	0	0	1	0	0
YPR168W	-0.981556	0	0	0	1	1	0
YJL034W	-0.978273	0	1	0	0	0	0
YML074C	-0.973346	0	0	0	1	1	0
YJL080C	-0.971623	0	0	0	1	1	0
YPR048W	-0.970478	0	0	1	0	0	0
YOL061W	-0.965195	0	0	0	1	1	0
YDR341C	-0.9594	0	0	0	1	1	0
YDR211W	-0.955825	0	0	0	0	1	0
YOR368W	-0.953116	0	0	0	1	0	0
YDL202W	-0.95297	0	0	1	0	0	0
YOL076W	-0.952057	0	0	1	0	0	0
YKR026C	-0.949502	0	0	0	1	1	0
YDL205C	-0.948133	0	0	1	0	1	0
YKL173W	-0.947267	0	0	0	1	0	0
YCR054C	-0.945017	0	0	0	1	0	0
YLR216C	-0.944547	0	1	0	0	0	0
YPR093C	-0.943387	0	0	0	1	0	0
YPL094C	-0.942991	0	0	0	1	0	0
YJR046W	-0.940174	0	1	0	0	0	0
YPL199C	-0.937581	0	1	0	0	0	0
YDR121W	-0.934837	0	0	1	0	0	0
YHR033W	-0.934203	0	1	0	0	1	0
YBL055C	-0.933802	0	0	0	0	0	0
YNL123W	-0.931981	0	0	0	1	0	0
YOR254C	-0.930853	0	0	1	0	0	0
YIL176C	-0.929168	0	0	1	0	0	0
YGL195W	-0.926796	0	0	1	0	0	0
YJR013W	-0.922633	0	0	0	1	0	0
YDR441C	-0.918693	0	1	0	0	0	0
YHR048W	-0.917857	0	1	0	0	0	0
YNL050C	-0.912346	0	0	0	1	0	0
YHR149C	-0.909029	0	1	0	0	0	0
YMR123W	-0.906996	0	0	1	0	0	0
YKL001C	-0.904565	0	0	1	0	0	0
YJL223C	-0.904499	0	0	1	0	0	0
YIL047C	-0.900817	0	1	0	0	0	0
YJR067C	-0.899121	0	0	0	1	0	0
YHL013C	-0.895971	0	0	0	1	0	0
YDR011W	-0.895392	0	1	0	0	0	0
YPL009C	-0.894098	0	0	0	1	0	0
YLR451W	-0.89306	0	0	0	1	0	0
YLL023C	-0.888822	0	0	0	1	0	0
YER043C	-0.888224	0	0	1	0	1	0
YMR059W	-0.887925	0	0	0	1	0	0
YIL053W	-0.887236	0	1	0	0	1	0
YJR064W	-0.88432	0	0	1	0	0	0
YGR054W	-0.882232	0	0	1	0	0	0
YER168C	-0.877479	0	1	0	0	0	0
YOL094C	-0.87142	0	0	0	1	0	0
YLR018C	-0.868114	0	0	1	0	0	0
YKR044W	-0.863741	0	0	0	1	0	0
YBR192W	-0.863481	0	0	0	1	0	0
YKL027W	-0.860693	0	0	0	1	1	0
YLR385C	-0.860648	0	0	0	1	0	0
YCR015C	-0.854213	0	0	0	1	1	0
YDR280W	-0.853216	0	0	1	0	0	0
YPR113W	-0.850074	0	0	1	0	0	0
YOL139C	-0.848757	0	0	1	0	1	0
YLR057W	-0.846925	0	0	1	0	0	0
YCR051W	-0.845285	0	0	1	0	0	0
YNL023C	-0.845129	0	0	0	1	0	0
YCR037C	-0.842723	0	1	0	0	0	0
YKL068W	-0.842714	0	0	0	1	0	0
YGL092W	-0.842089	0	0	0	1	0	0
YOR346W	-0.840045	0	0	0	1	0	0
YMR223W	-0.83714	0	0	0	1	0	0
YLL036C	-0.835562	0	0	0	1	0	0
YNL007C	-0.833281	0	1	0	0	0	0
YFL045C	-0.832902	0	0	1	0	0	0
YBL076C	-0.829291	0	1	0	0	1	0
YPL061W	-0.828896	0	1	0	0	0	0
YLR130C	-0.827272	0	1	0	0	1	0
YMR125W	-0.825695	0	0	1	0	0	0
YJL209W	-0.823549	0	0	0	1	0	0
YLR430W	-0.821609	0	0	0	1	0	0
YKL109W	-0.817934	0	0	0	1	0	1
YPR169W	-0.813084	0	0	0	1	1	0
YLL033W	-0.812392	0	0	1	0	0	0
YGR294W	-0.811488	0	0	0	1	0	0
YIR019C	-0.810163	0	0	0	0	0	0
YCL002C	-0.808885	0	0	0	1	0	0
YKL139W	-0.805503	0	0	0	1	0	0
YIR021W	-0.805085	0	0	1	0	0	0
YGR146C	-0.798757	0	0	0	1	0	1
YMR239C	-0.79634	0	0	0	1	1	0
YJL186W	-0.794754	0	0	0	1	0	0
YMR013C	-0.794508	0	1	0	0	0	0
YHR003C	-0.793594	0	0	0	1	1	0
YNL068C	-0.790694	0	0	1	0	0	0
YDL111C	-0.790561	0	0	1	0	0	0
YPR175W	-0.789808	0	1	0	0	0	0
YML014W	-0.788928	0	0	0	1	0	0
YER118C	-0.785285	0	0	1	0	0	0
YOR253W	-0.783437	0	0	0	1	0	0
YPL038W	-0.781682	0	0	0	1	0	0
YEL034W	-0.776613	0	1	0	0	0	0
YKL112W	-0.77607	0	0	0	1	0	0
YNR021W	-0.775455	0	0	1	0	0	0
YNL163C	-0.775374	0	0	0	1	0	0
YER149C	-0.774833	0	0	0	1	0	0
YCR035C	-0.773659	0	0	1	0	0	0
YDR233C	-0.771064	0	1	0	0	1	0
YNL199C	-0.767734	0	0	1	0	0	0
YLL052C	-0.767439	0	1	0	0	0	0
YHR144C	-0.767021	0	0	0	0	0	0
YOR098C	-0.765336	0	0	1	0	0	0
YHR066W	-0.764927	0	0	1	0	1	0
YIL021W	-0.764308	0	0	0	1	0	0
YPR033C	-0.763642	0	0	1	0	1	0
YEL044W	-0.763539	0	0	0	0	0	0
YKL054C	-0.763237	0	1	0	0	0	0
YAL029C	-0.761927	0	0	1	0	0	0
YML060W	-0.761266	0	0	0	1	0	0
YOR091W	-0.761153	0	0	0	1	1	0
YIL134W	-0.760209	0	1	0	0	0	0
YJR042W	-0.759839	0	0	0	1	0	0
YJL035C	-0.758993	0	1	0	0	0	0
YBL009W	-0.755661	0	0	0	1	0	0
YML065W	-0.754306	0	0	0	1	0	0
YOR271C	-0.75295	0	0	1	0	0	0
YMR212C	-0.752047	0	0	0	1	0	0
YNR018W	-0.750998	0	1	0	0	0	0
YEL036C	-0.750321	0	1	0	0	0	0
YKR045C	-0.748751	0	0	0	1	0	0
YPL273W	-0.748375	0	0	0	1	0	0
YDR037W	-0.747325	0	0	1	0	1	0
YKL043W	-0.746552	0	1	0	0	0	0
YJR017C	-0.745593	0	0	0	1	1	0
YJR031C	-0.743862	0	0	1	0	0	0
YHR083W	-0.743676	0	0	1	0	0	0
YGL256W	-0.742223	0	0	1	0	1	0
YLR335W	-0.740699	0	0	0	0	0	0
YLR412W	-0.736867	0	0	1	0	0	0
YMR247C	-0.736579	0	0	0	0	0	0
YPR069C	-0.735183	0	0	0	1	1	0
YBL014C	-0.734085	0	0	1	0	0	0
YCL018W	-0.733419	0	0	0	0	0	0
YIL132C	-0.732184	0	0	0	1	0	0
YHL032C	-0.732149	0	0	0	1	0	0
YJL207C	-0.731156	0	0	1	0	0	0
YBR055C	-0.730739	0	0	0	0	0	0
YPL117C	-0.730336	0	1	0	0	0	0
YKL074C	-0.73031	0	0	0	1	0	0
YLL018C	-0.728688	0	0	1	0	1	0
YOL005C	-0.728557	0	0	1	0	0	0
YDR009W	-0.72742	0	0	0	0	0	0
YFL034C-B	-0.725986	0	0	0	1	0	0
YAL023C	-0.725195	0	0	1	0	0	0
YDL157C	-0.724382	0	0	0	1	0	0
YOR140W	-0.724379	0	0	0	1	0	0
YDR397C	-0.717854	0	0	1	0	0	0
YNL124W	-0.717808	0	0	1	0	0	0
YDL143W	-0.710895	0	0	1	0	0	0
YDR478W	-0.709683	0	0	0	1	0	0
YPL210C	-0.709317	0	0	0	1	0	0
YPL246C	-0.707603	0	0	0	1	0	0
YPL243W	-0.706255	0	0	0	1	1	0
YER113C	-0.705231	0	0	0	1	0	0
YDR111C	-0.704714	0	0	0	1	0	0
YOR188W	-0.700977	0	0	0	1	0	0
YNL299W	-0.700361	0	0	0	1	0	0
YBR187W	-0.699042	0	0	1	0	0	0
YPL011C	-0.698883	0	0	0	1	0	0
YDR232W	-0.698777	0	1	0	0	0	0
YOR034C	-0.698497	0	0	0	1	0	0
YDR364C	-0.697876	0	0	0	1	0	0
YHR204W	-0.6975	0	1	0	0	0	0
YBL082C	-0.69745	0	0	1	0	0	0
YBR082C	-0.697244	0	1	0	0	0	0
YER116C	-0.696864	0	1	0	0	0	0
YNR012W	-0.694182	0	0	0	1	1	0
YGR260W	-0.693346	0	0	0	1	0	0
YNL016W	-0.691598	0	0	0	0	0	0
YHR206W	-0.691265	0	1	0	0	0	0
YBR015C	-0.687384	0	0	0	1	0	0
YDR448W	-0.68325	0	1	0	0	0	0
YHR165C	-0.682233	0	0	1	0	0	0
YGR109C	-0.680345	0	0	1	0	0	0
YCR020W-B	-0.679125	0	0	0	1	0	0
YPL016W	-0.679079	0	1	0	0	0	0
YIL093C	-0.67892	0	0	0	1	0	0
YLR015W	-0.677092	0	0	0	1	0	0
YMR211W	-0.67563	0	0	0	1	0	0
YDL186W	-0.67305	0	0	1	0	1	0
YLR323C	-0.672838	0	0	0	1	0	0
YNR051C	-0.67248	0	0	1	0	0	0
YDR240C	-0.670931	0	0	0	1	0	0
YCL055W	-0.670775	0	0	1	0	0	0
YDR454C	-0.670706	0	0	0	1	0	0
YGL238W	-0.670634	0	0	1	0	0	0
YGR096W	-0.670069	0	0	0	1	0	0
YMR182C	-0.670014	0	1	0	0	1	0
YJR047C	-0.669436	0	0	1	0	1	0
YKL023C-A	-0.669212	0	1	0	0	0	0
YKL028W	-0.669032	0	0	1	0	0	0
YEL009C	-0.66892	0	1	0	0	0	0
YKR092C	-0.667989	0	0	0	1	1	0
YER156C	-0.667404	0	0	0	1	0	0
YPL192C	-0.66717	0	0	0	1	0	0
YGR251W	-0.666936	0	0	0	1	0	0
YER070W	-0.664669	0	0	1	0	0	0
YPL105C	-0.664312	0	0	0	1	0	0
YNL216W	-0.662583	0	0	1	0	0	0
YEL017C-A	-0.66232	0	0	1	0	0	0
YML107C	-0.662182	0	0	1	0	0	0
YML018C	-0.661578	0	0	1	0	0	0
YFR009W	-0.66103	0	0	0	0	1	0
YIL122W	-0.65799	0	1	0	0	1	0
YKL024C	-0.656498	0	1	0	0	0	0
YDR046C	-0.65627	0	1	0	0	0	0
YLR347C	-0.654597	0	1	0	0	0	0
YMR080C	-0.653779	0	0	0	1	0	0
YJL111W	-0.653431	0	0	1	0	0	0
YER073W	-0.653179	0	1	0	0	1	0
YDL036C	-0.652858	0	0	0	1	0	0
YNL201C	-0.652227	0	0	0	1	0	0
YFR038W	-0.650887	0	0	0	1	0	0
YKL057C	-0.648698	0	0	1	0	0	0
YNL256W	-0.64867	0	0	0	1	0	0
YHR084W	-0.64663	0	0	1	0	0	0
YKL130C	-0.645598	0	0	0	1	0	0
YLR407W	-0.642071	0	0	0	1	0	0
YDL042C	-0.641756	0	0	0	1	0	0
YLR067C	-0.641176	0	0	0	1	0	0
YPL063W	-0.640768	0	0	0	1	0	0
YJL121C	-0.640609	0	0	0	1	0	0
YLR064W	-0.638446	0	1	0	0	1	0
YGR129W	-0.638314	0	0	1	0	0	0
YLR183C	-0.637927	0	1	0	0	0	0
YFR002W	-0.636511	0	0	1	0	0	0
YGR072W	-0.635569	0	0	0	1	1	0
YGL253W	-0.632913	0	1	0	0	0	0
YDL168W	-0.629775	0	1	0	0	0	0
YEL003W	-0.628718	0	0	0	1	0	0
YNL289W	-0.627062	0	1	0	0	0	0
YNR017W	-0.627009	0	1	0	0	0	0
YLR016C	-0.62677	0	0	0	1	0	0
YML130C	-0.625907	0	1	0	0	0	0
YER172C	-0.625374	0	0	0	1	0	0
YHR119W	-0.625077	0	0	0	1	0	0
YOR073W	-0.623896	0	0	0	0	0	0
YLR083C	-0.622137	0	0	0	1	0	0
YKR086W	-0.618686	0	0	0	1	0	0
YMR277W	-0.618298	0	0	0	1	1	0
YDR214W	-0.616769	0	1	0	0	0	0
YBR249C	-0.614925	0	0	0	1	1	0
YJL137C	-0.614886	0	0	1	0	0	0
YMR321C	-0.614504	0	0	0	0	0	0
YDL012C	-0.614067	0	1	0	0	0	0
YBR029C	-0.613126	0	0	1	0	0	0
YDR277C	-0.610822	0	0	1	0	0	0
YOR006C	-0.602943	0	0	0	1	1	0
YIL159W	-0.602434	0	0	1	0	0	0
YBL079W	-0.599978	0	0	1	0	0	0
YJL179W	-0.598862	0	0	0	1	0	0
YOL130W	-0.597436	0	0	0	1	0	0
YNL182C	-0.597278	0	0	1	0	1	0
YBR087W	-0.59178	0	0	0	1	0	0
YIL150C	-0.591035	0	0	0	1	0	0
YGR033C	-0.590687	0	0	0	1	0	0
YGL008C	-0.588307	0	0	0	0	0	0
YAL020C	-0.586508	0	0	0	1	0	0
YNL095C	-0.584204	0	0	1	0	0	0
YBR171W	-0.584102	0	0	1	0	0	0
YEL043W	-0.582039	0	0	1	0	0	0
YLR288C	-0.581398	0	0	0	1	0	0
YDL040C	-0.580648	0	0	0	1	0	0
YGL215W	-0.580061	0	0	1	0	1	0
YIL131C	-0.579472	0	0	1	0	0	0
YOR048C	-0.578444	0	0	1	0	0	0
YML114C	-0.578399	0	0	0	1	0	0
YGL063W	-0.575061	0	0	1	0	0	0
YDL074C	-0.574452	0	0	1	0	0	0
YFR034C	-0.572582	0	0	1	0	0	0
YLR262C-A	-0.569769	0	0	1	0	0	0
YLR103C	-0.568984	0	0	0	1	0	0
YNL246W	-0.568597	0	0	0	1	0	0
YHR127W	-0.567459	0	0	1	0	0	0
YML023C	-0.565088	0	0	0	1	1	0
YMR108W	-0.56383	0	1	0	0	1	0
YOR305W	-0.563008	0	0	0	1	0	0
YOL006C	-0.562468	0	0	1	0	0	0
YLR433C	-0.559813	0	0	0	1	0	0
YIL130W	-0.559791	0	0	1	0	1	0
YGR024C	-0.55926	0	0	1	0	0	0
YPR070W	-0.558109	0	0	0	1	0	0
YML103C	-0.557531	0	0	1	0	0	0
YOR047C	-0.556024	0	1	0	0	0	0
YIL038C	-0.555985	0	0	1	0	0	0
YDR021W	-0.555591	0	0	0	1	1	0
YML091C	-0.555494	0	1	0	0	0	0
YLR404W	-0.555094	0	0	0	1	0	0
YOL115W	-0.552326	0	0	0	1	0	0
YLR277C	-0.550156	0	0	1	0	0	0
YML046W	-0.548397	0	0	1	0	0	0
YJL039C	-0.548079	0	0	0	0	0	0
YOR340C	-0.547532	0	0	1	0	1	0
YHR025W	-0.545711	0	0	0	1	0	0
YML115C	-0.545204	0	0	0	1	0	0
YOL140W	-0.542909	0	0	1	0	0	0
YIL090W	-0.542757	0	0	0	1	0	0
YDL116W	-0.541419	0	0	1	0	0	0
YDR492W	-0.539251	0	1	0	0	0	0
YDR370C	-0.539089	0	0	0	1	0	0
YJR144W	-0.537768	0	0	0	1	0	0
YHR151C	-0.537383	0	1	0	0	0	0
YOL109W	-0.537277	0	1	0	0	0	0
YNL251C	-0.5371	0	1	0	0	0	0
YGL070C	-0.536095	0	1	0	0	0	0
YHR099W	-0.536017	0	0	1	0	0	0
YKL166C	-0.535677	0	0	0	1	0	0
YKR010C	-0.535521	0	0	0	1	0	0
YPR182W	-0.53393	0	1	0	0	0	0
YPL101W	-0.533731	0	0	0	1	0	0
YOL105C	-0.531809	0	0	1	0	0	0
YPR104C	-0.531145	0	0	1	0	0	0
YPL274W	-0.530282	0	1	0	0	0	0
YIL085C	-0.529504	0	0	0	1	0	0
YOR315W	-0.527817	0	0	1	0	0	0
YLR259C	-0.526436	0	1	0	0	0	0
YOR291W	-0.525706	0	0	1	0	0	0
YEL022W	-0.525552	0	0	1	0	0	0
YFR028C	-0.524017	0	0	1	0	0	0
YLR242C	-0.523552	0	0	0	1	0	0
YIL158W	-0.522436	0	0	1	0	0	0
YMR115W	-0.522129	0	0	0	1	0	0
YNR026C	-0.520381	0	0	0	1	0	0
YDR399W	-0.519997	0	0	0	1	1	0
YPR118W	-0.519747	0	0	0	1	0	0
YGL097W	-0.518446	0	0	1	0	0	0
YLR022C	-0.517977	0	0	0	1	1	0
YPR074C	-0.516332	0	1	0	0	1	0
YML059C	-0.516292	0	0	1	0	1	0
YBL030C	-0.516025	0	0	1	0	0	0
YER171W	-0.515053	0	0	1	0	0	0
YCR086W	-0.513204	0	0	0	1	0	0
YPL227C	-0.511644	0	0	1	0	0	0
YDR297W	-0.510616	0	0	0	1	0	0
YIL128W	-0.510023	0	0	1	0	0	0
YPL050C	-0.509764	0	0	1	0	0	0
YIL115C	-0.509636	0	0	0	1	0	0
YPR009W	-0.508029	0	1	0	0	0	0
YCL005W-A	-0.507712	0	0	0	1	0	0
YJL076W	-0.506945	0	1	0	0	0	0
YJL008C	-0.505992	0	0	1	0	0	0
YMR043W	-0.505527	0	1	0	0	0	0
YGR178C	-0.505477	0	0	1	0	0	0
YKR071C	-0.504275	0	1	0	0	0	0
YGL234W	-0.503813	0	0	1	0	0	0
YBR060C	-0.500899	0	1	0	0	0	0
YDR082W	-0.49995	0	0	1	0	0	0
YER009W	-0.498753	0	0	0	1	1	0
YIL120W	-0.498657	0	0	0	1	1	0
YGR031W	-0.497491	0	0	0	1	0	0
YDR266C	-0.495792	0	0	1	0	0	0
YGR093W	-0.495113	0	0	0	1	0	0
YBR230W-A	-0.493291	0	1	0	0	0	0
YIL147C	-0.493017	0	0	0	1	0	0
YDR123C	-0.491066	0	1	0	0	0	0
YLR056W	-0.48973	0	1	0	0	0	0
YLR044C	-0.487836	0	0	0	0	0	0
YLR324W	-0.487024	0	0	0	1	0	0
YKR060W	-0.486837	0	0	0	1	0	0
YML027W	-0.48631	0	0	0	1	0	0
YCR092C	-0.486078	0	0	1	0	0	0
YEL015W	-0.485109	0	0	1	0	0	0
YGR222W	-0.484719	0	0	1	0	0	0
YLR154C	-0.483723	0	0	0	0	0	0
YPL032C	-0.483691	0	1	0	0	0	0
YNL191W	-0.483604	0	0	1	0	0	0
YJR068W	-0.482767	0	0	0	1	0	0
YBL031W	-0.480984	0	0	1	0	0	0
YMR301C	-0.479951	0	0	0	1	0	0
YNL153C	-0.479035	0	0	0	1	0	0
YHR019C	-0.476154	0	0	1	0	1	0
YNL029C	-0.473241	0	0	0	1	0	0
YMR292W	-0.471789	0	0	1	0	0	0
YHL003C	-0.470366	0	0	0	1	0	0
YKL176C	-0.470224	0	0	1	0	0	0
YGL054C	-0.469994	0	0	0	0	1	0
YPL189W	-0.468198	0	0	1	0	0	0
YGL017W	-0.46778	0	0	0	1	0	0
YNR011C	-0.467182	0	0	1	0	0	0
YIL142W	-0.465623	0	0	0	1	0	0
YGR185C	-0.464359	0	0	1	0	1	0
YMR129W	-0.462693	0	0	1	0	0	0
YNL088W	-0.461827	0	0	1	0	0	0
YDR542W	-0.461348	0	0	0	0	0	0
YOR038C	-0.460896	0	0	0	1	0	0
YAL024C	-0.459407	0	0	1	0	0	0
YHR047C	-0.457646	0	0	1	0	1	0
YLR192C	-0.457445	0	0	1	0	0	0
YDR333C	-0.45685	0	0	1	0	0	0
YML025C	-0.456416	0	1	0	0	0	0
YDL003W	-0.455271	0	0	0	1	0	0
YBR242W	-0.454792	0	0	0	1	0	0
YCR012W	-0.454665	0	1	0	0	0	0
YHL026C	-0.453687	0	0	1	0	0	0
YLL032C	-0.453483	0	0	0	1	0	0
YDR390C	-0.453089	0	0	0	0	0	0
YPL157W	-0.452517	0	0	1	0	0	0
YBR198C	-0.452	0	0	1	0	0	0
YPL039W	-0.451896	0	0	0	1	0	0
YMR153W	-0.451448	0	0	1	0	0	0
YDL095W	-0.450968	0	1	0	0	0	0
YCR028C	-0.450716	0	0	0	1	0	0
YDL064W	-0.449659	0	0	0	1	0	0
YPL040C	-0.4495	0	0	0	1	0	0
YGR117C	-0.449219	0	1	0	0	0	0
YIR013C	-0.449002	0	1	0	0	0	0
YPL125W	-0.448949	0	0	1	0	0	0
YPR085C	-0.446484	0	0	0	1	0	0
YOR094W	-0.446	0	0	1	0	0	0
YGR147C	-0.445582	0	1	0	0	0	0
YIL035C	-0.445049	0	0	1	0	0	0
YHR154W	-0.44418	0	0	1	0	0	0
YOL145C	-0.444012	0	0	1	0	0	0
YGL255W	-0.443087	0	0	0	1	0	0
YMR193W	-0.442485	0	0	0	1	0	0
YGR229C	-0.442394	0	1	0	0	0	0
YHR070W	-0.442272	0	0	0	1	1	0
YCR053W	-0.442084	0	0	1	0	1	0
YDL227C	-0.440286	0	1	0	0	0	0
YMR215W	-0.44014	0	0	1	0	0	0
YLR263W	-0.439412	0	0	0	1	0	0
YGR119C	-0.437403	0	0	1	0	0	0
YNL006W	-0.437139	0	1	0	0	0	0
YIL027C	-0.43689	0	0	0	1	0	0
YJR032W	-0.435502	0	0	1	0	0	0
YDR093W	-0.435015	0	1	0	0	0	0
YBR283C	-0.434735	0	0	1	0	0	0
YPR022C	-0.434478	0	0	0	1	0	0
YJL014W	-0.433295	0	0	1	0	0	0
YGL236C	-0.431675	0	0	0	1	0	0
YBR094W	-0.430963	0	0	0	1	0	0
YBR067C	-0.43065	0	1	0	0	0	1
YJL041W	-0.430279	0	0	0	1	0	0
YML031W	-0.429847	0	0	0	1	0	0
YDR359C	-0.429217	0	0	1	0	0	0
YMR058W	-0.428171	0	0	0	1	0	0
YEL050C	-0.426945	0	0	1	0	0	0
YDR212W	-0.426941	0	0	0	1	0	0
YBL020W	-0.425664	0	0	0	1	0	0
YMR039C	-0.425236	0	1	0	0	0	0
YKL033W	-0.425191	0	0	0	1	0	0
YER105C	-0.423591	0	0	1	0	0	0
YGL035C	-0.423517	0	1	0	0	0	0
YPL169C	-0.4229	0	0	1	0	0	0
YFR036W	-0.422536	0	0	0	0	0	0
YJL124C	-0.420786	0	0	1	0	0	0
YMR001C	-0.420383	0	0	1	0	0	0
YPL138C	-0.41992	0	0	0	1	0	0
YPR125W	-0.419301	0	0	0	1	0	0
YGR234W	-0.418719	0	0	0	1	0	0
YNR039C	-0.417625	0	0	1	0	0	0
YDR075W	-0.416488	0	0	0	1	0	0
YIL094C	-0.414286	0	1	0	0	0	0
YDR180W	-0.414252	0	0	0	1	0	0
YNL166C	-0.414009	0	0	0	1	0	0
YMR012W	-0.413442	0	0	0	0	0	0
YLL022C	-0.41226	0	0	1	0	0	0
YAL040C	-0.411776	0	0	1	0	0	0
YBR263W	-0.410475	0	0	0	1	0	0
YHL008C	-0.409664	0	0	1	0	0	0
YML081W	-0.409548	0	0	1	0	0	0
YHR120W	-0.409127	0	0	0	1	0	0
YNL149C	-0.407653	0	1	0	0	0	0
YPR040W	-0.407601	0	0	0	1	0	0
YEL037C	-0.405819	0	0	1	0	0	0
YHR174W	-0.404457	0	0	0	0	0	0
YBR251W	-0.403768	0	0	0	1	0	0
YLR172C	-0.403345	0	0	0	1	0	0
YKL122C	-0.403279	0	0	1	0	0	0
YGR057C	-0.402558	0	0	0	1	0	0
YCL005W	-0.402101	0	0	0	1	0	0
YNL277W	-0.400572	0	0	1	0	0	0
YER075C	-0.40004	0	1	0	0	0	0
YGR074W	-0.398127	0	0	0	1	0	0
YBR083W	-0.397821	0	1	0	0	0	0
YBR257W	-0.397161	0	0	1	0	0	0
YNL234W	-0.396967	0	1	0	0	0	0
YGR084C	-0.396298	0	0	1	0	0	0
YNL126W	-0.396062	0	0	1	0	0	0
YOL068C	-0.395027	0	0	0	1	0	0
YGL257C	-0.394036	0	0	1	0	0	0
YPL058C	-0.393556	0	1	0	0	0	0
YGL119W	-0.393326	0	0	1	0	0	0
YPR031W	-0.39303	0	0	0	1	0	0
YGL079W	-0.392934	0	0	0	1	0	0
YGL014W	-0.389881	0	0	1	0	0	0
YOR154W	-0.389506	0	1	0	0	0	0
YOL152W	-0.387288	0	0	1	0	0	0
YDR325W	-0.387228	0	0	1	0	0	0
YMR296C	-0.38708	0	1	0	0	0	0
YBR252W	-0.385732	0	0	0	1	0	0
YOR118W	-0.385604	0	0	0	1	0	0
YBR054W	-0.384693	0	1	0	0	0	1
YDR206W	-0.384615	0	0	0	1	0	0
YFL017C	-0.384022	0	0	1	0	0	0
YHL018W	-0.382585	0	0	0	1	0	0
YDR006C	-0.382067	0	1	0	0	0	0
YLR071C	-0.381696	0	0	0	1	0	0
YJL178C	-0.381638	0	1	0	0	0	0
YHR107C	-0.380058	0	0	0	1	0	0
YHR172W	-0.379895	0	0	1	0	0	0
YPL249C	-0.378273	0	0	0	1	0	0
YIL030C	-0.376994	0	0	0	0	0	0
YOL086C	-0.376116	0	0	0	0	0	0
YDL192W	-0.373769	0	0	0	1	0	0
YGL225W	-0.373211	0	0	1	0	0	0
YJR143C	-0.373164	0	0	0	1	0	0
YDL047W	-0.370146	0	1	0	0	0	0
YDL102W	-0.369581	0	0	0	1	0	0
YMR233W	-0.36873	0	0	0	1	0	0
YOL028C	-0.368535	0	0	0	0	0	0
YLR316C	-0.368509	0	0	0	1	0	0
YDR528W	-0.368413	0	1	0	0	0	0
YNL221C	-0.367766	0	0	0	1	0	0
YOL098C	-0.367532	0	0	0	1	0	0
YML064C	-0.366669	0	1	0	0	0	0
YCL057C-A	-0.3656	0	0	1	0	0	0
YHR213W	-0.365397	0	0	0	0	0	0
YDR268W	-0.364751	0	0	0	1	0	0
YGR001C	-0.36465	0	0	0	1	0	0
YPR010C-A	-0.364432	0	0	1	0	0	0
YER092W	-0.364374	0	1	0	0	0	0
YDL241W	-0.364022	0	0	0	1	0	0
YHR187W	-0.363774	0	0	0	1	0	0
YGL247W	-0.36332	0	0	1	0	0	0
YOR298C-A	-0.362958	0	1	0	0	0	0
YKR074W	-0.358857	0	0	0	0	0	0
YGL261C	-0.358054	0	0	0	1	0	0
YJL193W	-0.357442	0	0	0	1	0	0
YPL112C	-0.357394	0	0	0	0	0	0
YOR269W	-0.357231	0	0	1	0	0	0
YBL052C	-0.357139	0	0	1	0	0	0
YOR093C	-0.356556	0	0	1	0	0	0
YDR444W	-0.356252	0	0	0	1	0	0
YMR213W	-0.356142	0	0	0	1	0	0
YPR088C	-0.356036	0	0	0	1	0	0
YBR049C	-0.355596	0	1	0	0	0	0
YBL036C	-0.353818	0	0	1	0	0	0
YGR198W	-0.352653	0	1	0	0	0	0
YDR472W	-0.352582	0	1	0	0	0	0
YPR060C	-0.352087	0	0	0	1	0	0
YER028C	-0.35202	0	1	0	0	0	0
YGL112C	-0.351554	0	0	0	1	0	0
YOR147W	-0.349615	0	0	1	0	0	0
YAR002C-A	-0.349428	0	0	0	1	0	0
YML109W	-0.34936	0	0	1	0	0	0
YDL080C	-0.348679	0	0	0	1	0	0
YOR129C	-0.348144	0	0	0	1	0	0
YDR097C	-0.347789	0	0	0	1	0	0
YHR090C	-0.346607	0	0	1	0	0	0
YIL084C	-0.345691	0	0	0	1	0	0
YAL038W	-0.345492	0	0	0	0	0	0
YGR120C	-0.344663	0	0	0	0	0	0
YGL043W	-0.344019	0	0	1	0	0	0
YDL055C	-0.343302	0	1	0	0	0	0
YJR045C	-0.342853	0	1	0	0	0	0
YER148W	-0.342651	0	0	1	0	0	0
YNL024C-A	-0.340541	0	0	1	0	0	0
YBR014C	-0.340086	0	0	1	0	0	0
YNL273W	-0.338843	0	0	0	1	0	0
YJL140W	-0.338267	0	1	0	0	0	0
YOR246C	-0.338081	0	1	0	0	0	0
YOL066C	-0.337796	0	0	0	1	0	0
YMR127C	-0.337373	0	0	1	0	0	0
YOL007C	-0.336308	0	0	0	1	0	0
YOR112W	-0.336248	0	0	0	1	0	0
YDR520C	-0.33511	0	0	1	0	0	0
YOR217W	-0.334938	0	0	0	1	0	0
YKR058W	-0.333822	0	0	0	1	0	0
YOR360C	-0.33366	0	0	1	0	0	0
YBL016W	-0.333289	0	0	1	0	1	0
YMR266W	-0.333128	0	1	0	0	0	0
YBR298C	-0.332385	0	0	0	1	0	0
YPL013C	-0.33219	0	0	1	0	0	0
YJL156C	-0.331505	0	0	0	1	0	0
YJL044C	-0.330595	0	0	1	0	0	0
YFR037C	-0.329361	0	0	0	1	0	0
YKL075C	-0.326987	0	0	0	1	0	0
YDR428C	-0.326551	0	0	0	1	0	0
YLR285W	-0.326013	0	0	0	1	0	0
YLR321C	-0.325577	0	0	0	1	0	0
YJL074C	-0.325496	0	1	0	0	0	0
YKR069W	-0.32543	0	0	1	0	0	0
YPL129W	-0.324947	0	0	0	1	0	0
YLR438C-A	-0.324884	0	0	1	0	0	0
YMR214W	-0.324736	0	0	1	0	0	0
YEL007W	-0.324549	0	1	0	0	0	0
YAR014C	-0.324195	0	0	0	1	0	0
YLR200W	-0.323891	0	0	0	1	0	0
YLR378C	-0.323263	0	1	0	0	0	0
YBL018C	-0.323162	0	0	1	0	0	0
YGL172W	-0.323157	0	0	1	0	0	0
YKR054C	-0.322899	0	0	0	1	0	0
YBR057C	-0.322743	0	0	0	1	0	0
YLR440C	-0.322738	0	0	0	1	0	0
YPL128C	-0.322632	0	0	1	0	0	0
YJL123C	-0.322383	0	0	0	1	0	0
YPL149W	-0.320553	0	1	0	0	0	0
YCR008W	-0.319455	0	0	0	0	0	0
YDL164C	-0.31807	0	0	0	1	0	0
YKR043C	-0.317366	0	0	0	1	0	0
YOR308C	-0.315716	0	0	0	1	0	0
YAR002W	-0.315569	0	0	0	1	0	0
YER151C	-0.314799	0	0	1	0	0	0
YDR062W	-0.314209	0	0	1	0	0	0
YML013W	-0.313596	0	0	1	0	0	0
YPR101W	-0.313455	0	0	1	0	0	0
YML105C	-0.312976	0	0	0	1	0	0
YNL039W	-0.312379	0	0	0	1	0	0
YGR063C	-0.311936	0	0	0	1	0	0
YKL152C	-0.310976	0	1	0	0	0	0
YPR186C	-0.310893	0	0	1	0	0	0
YMR235C	-0.310622	0	0	1	0	0	0
YDL084W	-0.309681	0	0	1	0	0	0
YDR226W	-0.308773	0	1	0	0	0	0
YLR446W	-0.308635	0	0	0	1	1	0
YBR011C	-0.307683	0	0	1	0	0	0
YKL154W	-0.307488	0	0	0	1	0	0
YER087C-B	-0.305701	0	0	1	0	0	0
YNL280C	-0.305615	0	0	1	0	0	0
YDL015C	-0.304394	0	0	1	0	0	0
YJL187C	-0.303759	0	1	0	0	0	0
YKL022C	-0.303714	0	0	0	1	0	0
YDR228C	-0.302557	0	0	1	0	0	0
YEL025C	-0.302396	0	1	0	0	0	0
YMR244W	-0.301379	0	0	0	1	0	0
YPL008W	-0.299601	0	0	0	1	0	0
YJR009C	-0.298718	0	0	0	0	0	0
YLR295C	-0.298677	0	0	1	0	0	0
YHL038C	-0.298347	0	0	1	0	0	0
YOL123W	-0.297161	0	0	1	0	0	0
YLR065C	-0.296139	0	0	0	1	0	0
YDR198C	-0.295019	0	0	0	1	0	0
YGR279C	-0.294748	0	1	0	0	0	0
YJR117W	-0.293951	0	1	0	0	0	0
YER099C	-0.293425	0	0	0	1	0	0
YDR310C	-0.293305	0	0	1	0	0	0
YDR257C	-0.291654	0	0	1	0	0	0
YMR024W	-0.291602	0	0	1	0	0	0
YHL017W	-0.29132	0	0	0	1	0	0
YMR076C	-0.289473	0	0	1	0	0	0
YIL149C	-0.288758	0	1	0	0	0	0
YOR209C	-0.288301	0	0	0	1	0	0
YDL155W	-0.287804	0	0	1	0	0	0
YNL085W	-0.287681	0	0	1	0	0	0
YIR011C	-0.2867	0	0	0	1	0	0
YML053C	-0.286462	0	0	1	0	0	0
YER019C-A	-0.285981	0	0	1	0	0	0
YBR085W	-0.285897	0	1	0	0	0	0
YGL113W	-0.285861	0	0	0	1	0	0
YJL115W	-0.285521	0	0	1	0	0	0
YBR091C	-0.283989	0	0	1	0	0	0
YJL118W	-0.283555	0	0	1	0	0	0
YHR147C	-0.282746	0	0	0	1	0	0
YOL102C	-0.282363	0	0	1	0	0	0
YGR140W	-0.281445	0	0	0	1	0	0
YKR038C	-0.280413	0	0	0	0	0	0
YPL010W	-0.279563	0	0	0	1	0	0
YLR245C	-0.277846	0	0	0	1	1	0
YLL054C	-0.276274	0	0	1	0	0	0
YKL060C	-0.275964	0	0	0	0	0	0
YPR133C	-0.274582	0	0	1	0	0	0
YGR188C	-0.274147	0	0	1	0	0	0
YGR036C	-0.273388	0	0	0	1	0	0
YBR197C	-0.273024	0	0	1	0	0	0
YML102W	-0.27233	0	0	1	0	0	0
YNL038W	-0.272117	0	0	0	1	0	0
YBR070C	-0.27181	0	1	0	0	0	0
YDR091C	-0.270337	0	0	0	1	1	0
YCL014W	-0.270168	0	0	1	0	0	0
YMR061W	-0.26964	0	0	1	0	0	0
YDR188W	-0.269635	0	1	0	0	0	0
YHR192W	-0.269594	0	0	0	1	0	0
YOR299W	-0.268608	0	0	1	0	0	0
YBR024W	-0.267929	0	0	0	1	0	0
YFL016C	-0.267838	0	1	0	0	0	0
YBR102C	-0.265898	0	0	0	1	0	0
YER072W	-0.265041	0	0	1	0	0	0
YJR015W	-0.264702	0	0	0	1	0	0
YBR246W	-0.263902	0	0	0	1	0	0
YBR158W	-0.26354	0	1	0	0	0	0
YKL005C	-0.263334	0	0	1	0	0	0
YCR026C	-0.263151	0	0	0	1	0	0
YJR043C	-0.262805	0	0	0	0	0	0
YNL262W	-0.262185	0	0	1	0	0	0
YPL235W	-0.261536	0	0	0	1	0	0
YGR172C	-0.261438	0	0	1	0	0	0
YJL101C	-0.261267	0	1	0	0	0	0
YNL268W	-0.259958	0	1	0	0	0	0
YDL073W	-0.259782	0	0	1	0	0	0
YFL025C	-0.259713	0	0	0	1	0	0
YGR058W	-0.258843	0	0	0	1	0	0
YFL031W	-0.25845	0	1	0	0	0	0
YOR239W	-0.257524	0	0	1	0	0	0
YBR125C	-0.256142	0	0	0	1	0	0
YJL212C	-0.255176	0	1	0	0	0	1
YNL236W	-0.25516	0	0	0	1	0	0
YNL066W	-0.254962	0	1	0	0	0	0
YBL051C	-0.254895	0	0	1	0	0	0
YIR014W	-0.253968	0	0	1	0	0	0
YKL113C	-0.251814	0	0	1	0	0	0
YDR320C-A	-0.251155	0	0	0	1	0	0
YNL090W	-0.250902	0	0	1	0	0	0
YAL011W	-0.248828	0	0	0	1	0	0
YGR201C	-0.24865	0	0	0	1	0	0
YOR007C	-0.248624	0	0	0	0	0	0
YKL016C	-0.248434	0	0	1	0	0	0
YKL174C	-0.248266	0	0	0	1	0	0
YJL006C	-0.247708	0	0	0	0	0	0
YBL091C-A	-0.247641	0	0	1	0	0	0
YPL133C	-0.245855	0	0	0	1	0	0
YGL254W	-0.245645	0	0	0	1	0	0
YPR120C	-0.24423	0	0	0	0	0	0
YPR018W	-0.244096	0	0	0	1	0	0
YJL029C	-0.243573	0	0	0	0	0	0
YJL092W	-0.24265	0	0	1	0	0	0
YJL192C	-0.242372	0	1	0	0	0	0
YOR166C	-0.241994	0	0	0	1	0	0
YGR102C	-0.241781	0	0	1	0	0	0
YOR344C	-0.241306	0	1	0	0	0	0
YOR151C	-0.240488	0	0	1	0	0	0
YGR192C	-0.240282	0	0	0	0	0	0
YBR239C	-0.240176	0	0	0	1	0	0
YER053C-A	-0.240055	0	0	1	0	0	1
YIL143C	-0.239841	0	0	0	1	0	0
YKL073W	-0.239818	0	0	0	1	0	0
YPR063C	-0.239722	0	0	0	1	0	0
YML037C	-0.239151	0	0	0	1	0	0
YHR050W	-0.239043	0	1	0	0	0	0
YOL077W-A	-0.238857	0	0	1	0	0	0
YPL221W	-0.238825	0	1	0	0	0	0
YBR188C	-0.238423	0	1	0	0	0	0
YJL073W	-0.237931	0	1	0	0	0	0
YKL184W	-0.236844	0	1	0	0	0	0
YKL018W	-0.235707	0	0	0	1	0	0
YOL103W	-0.235642	0	0	0	1	0	0
YEL023C	-0.235049	0	0	1	0	0	0
YLL004W	-0.235048	0	0	1	0	0	0
YGL209W	-0.234818	0	1	0	0	0	0
YJL117W	-0.234256	0	0	0	1	0	0
YML010W	-0.234179	0	0	0	1	0	0
YNL291C	-0.233845	0	0	0	1	0	0
YNL102W	-0.233161	0	0	0	1	0	0
YER129W	-0.232699	0	0	0	1	0	0
YJR048W	-0.232069	0	0	0	1	0	0
YLR396C	-0.231747	0	0	1	0	0	0
YHR098C	-0.23171	0	0	1	0	0	0
YBR010W	-0.231415	0	1	0	0	0	0
YLR213C	-0.230954	0	0	1	0	0	0
YNL035C	-0.230601	0	0	0	0	0	0
YDR267C	-0.229351	0	0	0	1	0	0
YJL130C	-0.228487	0	1	0	0	0	0
YML012W	-0.228422	0	0	1	0	0	0
YGR105W	-0.227882	0	0	0	1	0	0
YOR020C	-0.22744	0	1	0	0	0	0
YIL014W	-0.226115	0	0	0	0	0	0
YIL139C	-0.225756	0	0	1	0	0	0
YBR289W	-0.224357	0	0	1	0	0	0
YDR213W	-0.224353	0	1	0	0	0	0
YMR102C	-0.223126	0	0	0	1	0	1
YDL079C	-0.22273	0	0	0	0	0	0
YLR116W	-0.222171	0	0	1	0	0	0
YHR143W	-0.221542	0	1	0	0	0	0
YLR452C	-0.221199	0	0	1	0	1	0
YFR015C	-0.220958	0	0	0	1	0	1
YKR102W	-0.220697	0	0	1	0	0	0
YJL087C	-0.22034	0	0	0	1	0	0
YBL017C	-0.219737	0	0	1	0	0	0
YPL254W	-0.219205	0	0	1	0	0	0
YOL027C	-0.219099	0	0	0	1	0	0
YBR106W	-0.218561	0	1	0	0	0	0
YLR012C	-0.218513	0	1	0	0	0	0
YDR499W	-0.217886	0	0	0	1	0	0
YLR310C	-0.217438	0	0	1	0	0	0
YDR289C	-0.216961	0	0	0	1	0	0
YGL020C	-0.216744	0	0	0	1	0	0
YPR149W	-0.216334	0	1	0	0	0	1
YJL054W	-0.216278	0	0	0	1	0	0
YBR088C	-0.215692	0	0	0	1	0	0
YMR285C	-0.214226	0	0	0	1	0	0
YPR183W	-0.214111	0	1	0	0	0	0
YML097C	-0.213759	0	0	0	1	0	0
YBR009C	-0.213725	0	0	0	1	0	0
YDL008W	-0.212868	0	0	0	1	1	0
YGR040W	-0.212621	0	0	0	1	0	0
YNR028W	-0.210489	0	1	0	0	0	0
YPR141C	-0.209557	0	0	1	0	0	0
YGL071W	-0.209545	0	1	0	0	0	0
YBL035C	-0.209393	0	0	0	1	0	0
YKL006C-A	-0.209191	0	0	1	0	0	0
YGL040C	-0.208709	0	0	0	1	0	0
YBR195C	-0.2074	0	0	1	0	0	0
YBR245C	-0.207054	0	0	0	1	0	0
YMR279C	-0.206759	0	0	0	1	0	1
YDR515W	-0.205806	0	0	0	1	0	0
YKL155C	-0.205777	0	0	0	1	0	0
YGR065C	-0.20572	0	0	0	1	0	0
YGR152C	-0.205467	0	0	0	1	0	0
YPL244C	-0.204331	0	0	0	1	0	0
YNL053W	-0.20375	0	0	1	0	0	0
YPR161C	-0.203699	0	0	1	0	0	0
YGL107C	-0.203479	0	0	1	0	0	0
YER114C	-0.203096	0	0	0	1	0	0
YKL047W	-0.203064	0	0	0	1	0	0
YIL160C	-0.202898	0	0	0	0	0	0
YBR028C	-0.20276	0	0	0	1	0	0
YIL092W	-0.201302	0	0	0	1	0	0
YBR173C	-0.201043	0	0	1	0	0	0
YDR464W	-0.201019	0	0	1	0	0	0
YNL189W	-0.200066	0	0	1	0	0	0
YML061C	-0.199913	0	0	0	1	0	0
YGL087C	-0.199888	0	0	1	0	0	0
YNL070W	-0.198086	0	0	0	1	0	0
YFL007W	-0.196354	0	0	1	0	0	0
YER185W	-0.194961	0	1	0	0	0	0
YMR270C	-0.194377	0	0	0	1	0	0
YGL064C	-0.193883	0	0	1	0	0	0
YDR103W	-0.192695	0	0	1	0	0	0
YOR295W	-0.192277	0	0	0	1	0	0
YOR233W	-0.192029	0	0	1	0	0	0
YOR123C	-0.191068	0	0	0	1	0	0
YJR121W	-0.19067	0	1	0	0	0	0
YPR065W	-0.190356	0	1	0	0	0	0
YDL004W	-0.190239	0	0	1	0	0	0
YHR129C	-0.190068	0	0	0	1	0	0
YNL240C	-0.189509	0	0	0	1	0	0
YBR039W	-0.189247	0	0	1	0	0	0
YOL078W	-0.189196	0	0	0	1	0	0
YCR095C	-0.188078	0	0	1	0	0	0
YJL145W	-0.187796	0	0	0	1	0	0
YGL155W	-0.187641	0	0	0	1	0	0
YKR095W	-0.186225	0	0	0	1	0	0
YDL070W	-0.186023	0	1	0	0	0	0
YOR244W	-0.185958	0	0	0	1	0	0
YLR096W	-0.185121	0	0	1	0	0	0
YBR078W	-0.184121	0	1	0	0	0	0
YKR042W	-0.183522	0	1	0	0	0	0
YGR150C	-0.183102	0	0	0	1	0	0
YDR033W	-0.183043	0	1	0	0	0	0
YDR026C	-0.18211	0	0	0	1	0	0
YAR003W	-0.181341	0	0	0	1	0	0
YJL090C	-0.181079	0	0	1	0	0	0
YBR220C	-0.18063	0	0	0	1	0	0
YER146W	-0.180235	0	1	0	0	0	0
YKL051W	-0.179197	0	1	0	0	0	0
YBR058C	-0.179144	0	0	0	1	0	0
YPL202C	-0.179115	0	0	0	1	0	0
YEL018W	-0.178878	0	0	0	1	0	0
YJR122W	-0.178299	0	0	1	0	0	0
YDR002W	-0.177537	0	0	1	0	0	0
YJL063C	-0.17741	0	0	1	0	0	0
YDR051C	-0.17668	0	0	0	1	0	0
YDL140C	-0.176594	0	0	1	0	0	0
YLR399C	-0.17646	0	1	0	0	0	0
YNL087W	-0.176288	0	0	1	0	0	0
YHR035W	-0.176243	0	0	0	0	0	0
YML101C	-0.176013	0	1	0	0	0	0
YPR086W	-0.175618	0	0	0	1	0	0
YOR262W	-0.175182	0	0	1	0	0	0
YGR089W	-0.174817	0	0	0	1	0	0
YBR281C	-0.174376	0	0	0	1	0	0
YNR055C	-0.17425	0	0	0	1	0	0
YHR168W	-0.174033	0	0	0	1	0	0
YER147C	-0.173831	0	0	1	0	0	0
YPL248C	-0.173493	0	0	0	0	0	0
YDR216W	-0.173401	0	0	0	1	0	0
YCR042C	-0.173169	0	0	1	0	0	0
YHR179W	-0.172915	0	1	0	0	0	0
YKL008C	-0.172852	0	1	0	0	0	0
YDR177W	-0.172452	0	0	0	1	0	0
YER083C	-0.172373	0	0	0	1	0	0
YBR093C	-0.171906	0	0	0	1	0	0
YGL145W	-0.171446	0	0	1	0	0	0
YGL139W	-0.171363	0	0	1	0	0	0
YDR291W	-0.170165	0	0	0	1	0	0
YJR076C	-0.169439	0	0	1	0	0	0
YHR103W	-0.169135	0	0	1	0	0	0
YGR082W	-0.168715	0	0	0	1	0	0
YGL116W	-0.167894	0	1	0	0	0	0
YBL034C	-0.167866	0	0	0	1	0	0
YPL074W	-0.167451	0	0	0	1	0	0
YBL032W	-0.167426	0	1	0	0	0	0
YFL036W	-0.167274	0	0	1	0	0	0
YGR012W	-0.166409	0	0	1	0	0	0
YMR078C	-0.166235	0	0	1	0	0	0
YKL186C	-0.165704	0	1	0	0	0	0
YCR093W	-0.165262	0	0	1	0	0	0
YLR110C	-0.163428	0	0	0	0	0	0
YPR097W	-0.163325	0	0	0	1	0	0
YBR135W	-0.162998	0	1	0	0	0	0
YDR346C	-0.162096	0	0	1	0	0	0
YDR245W	-0.162044	0	0	1	0	0	0
YDR081C	-0.161045	0	0	1	0	0	0
YGL105W	-0.160797	0	0	1	0	1	0
YPL163C	-0.16077	0	0	0	1	0	0
YHL029C	-0.16006	0	0	1	0	1	0
YGR098C	-0.159595	0	0	1	0	0	0
YGL086W	-0.15946	0	0	1	0	0	0
YNL211C	-0.159128	0	0	0	1	0	0
YPL148C	-0.158474	0	0	0	1	0	0
YHR007C	-0.158055	0	1	0	0	0	0
YOR160W	-0.157712	0	0	0	1	1	0
YMR187C	-0.15731	0	0	0	1	0	0
YDR145W	-0.157159	0	0	1	0	0	0
YDR207C	-0.156865	0	1	0	0	0	0
YOR195W	-0.156432	0	0	1	0	0	0
YJL047C	-0.156148	0	0	0	1	0	0
YER122C	-0.156004	0	0	1	0	0	0
YDR217C	-0.15585	0	0	0	1	0	0
YDL232W	-0.155149	0	0	1	0	0	0
YCR028C-A	-0.155123	0	0	0	1	0	0
YJR119C	-0.15481	0	1	0	0	0	0
YGL019W	-0.15407	0	0	0	1	0	0
YKR105C	-0.153929	0	0	0	0	0	0
YJR101W	-0.153282	0	0	0	0	0	0
YGL137W	-0.153034	0	0	1	0	0	0
YPL060W	-0.152943	0	1	0	0	0	0
YMR068W	-0.15254	0	0	0	1	0	0
YMR183C	-0.152102	0	0	1	0	0	0
YKL183W	-0.151742	0	0	0	1	0	0
YGR026W	-0.151133	0	0	1	0	0	0
YKL203C	-0.150738	0	0	1	0	0	0
YJL168C	-0.150465	0	0	1	0	0	0
YPR181C	-0.149834	0	1	0	0	0	0
YGR216C	-0.149827	0	0	1	0	0	0
YKL212W	-0.14898	0	0	0	1	0	0
YCR089W	-0.148944	0	0	1	0	0	0
YMR209C	-0.148898	0	0	1	0	0	0
YJL149W	-0.148415	0	1	0	0	0	0
YER164W	-0.148396	0	0	1	0	0	0
YLR128W	-0.148368	0	0	0	0	0	0
YGL094C	-0.146561	0	0	1	0	0	0
YER086W	-0.146078	0	0	0	1	0	0
YGR003W	-0.145825	0	0	1	0	0	0
YEL040W	-0.145794	0	1	0	0	1	0
YOR159C	-0.145341	0	0	0	1	0	0
YDR524C-B	-0.145197	0	1	0	0	0	0
YCR024C-A	-0.144765	0	0	1	0	0	0
YML038C	-0.144728	0	0	0	1	0	0
YNL206C	-0.144669	0	0	0	1	0	0
YCR024C-B	-0.144577	0	1	0	0	0	0
YOL146W	-0.143013	0	0	1	0	0	0
YMR288W	-0.142952	0	0	0	1	0	0
YDR194C	-0.142812	0	0	1	0	0	0
YNR022C	-0.142582	0	0	0	1	0	0
YCR060W	-0.142381	0	0	0	1	0	0
YHL040C	-0.142348	0	0	0	1	0	0
YKL209C	-0.142214	0	0	0	0	0	0
YGL200C	-0.141827	0	0	1	0	0	0
YBR162C	-0.141171	0	1	0	0	0	0
YEL061C	-0.14099	0	0	1	0	0	0
YDR443C	-0.140675	0	0	0	1	0	0
YBL021C	-0.140178	0	0	0	1	0	0
YHR072W	-0.13984	0	0	0	1	0	0
YML072C	-0.1394	0	0	0	1	0	0
YGL148W	-0.138825	0	0	1	0	0	0
YCL069W	-0.138644	0	0	0	0	0	0
YCR090C	-0.138458	0	0	0	1	0	0
YHR201C	-0.138332	0	0	0	1	0	0
YLR042C	-0.138278	0	0	1	0	0	0
YGR217W	-0.138215	0	0	1	0	0	0
YMR312W	-0.138049	0	0	1	0	0	0
YDR381W	-0.137963	0	0	0	1	0	0
YMR006C	-0.137929	0	1	0	0	0	0
YJR092W	-0.137765	0	1	0	0	0	0
YNL052W	-0.136949	0	0	0	1	0	0
YIL004C	-0.136909	0	0	0	1	0	0
YDL044C	-0.136887	0	0	0	1	0	0
YER145C	-0.136752	0	1	0	0	0	0
YEL027W	-0.136578	0	0	1	0	1	0
YHR061C	-0.136163	0	0	0	1	0	0
YER173W	-0.136059	0	0	0	1	0	0
YML127W	-0.135884	0	1	0	0	0	0
YHR005C-A	-0.135857	0	0	0	0	0	0
YML071C	-0.135426	0	0	0	0	0	0
YEL047C	-0.133821	0	0	1	0	1	0
YDR331W	-0.133591	0	0	1	0	0	0
YPR133W-A	-0.133029	0	0	1	0	0	0
YDR189W	-0.132008	0	0	0	1	0	0
YHR183W	-0.132002	0	1	0	0	0	0
YBL060W	-0.13185	0	0	0	1	0	0
YHL006C	-0.131509	0	1	0	0	0	0
YPR189W	-0.131491	0	0	0	1	0	0
YKR037C	-0.130782	0	0	0	1	0	0
YNL010W	-0.13037	0	0	0	1	0	0
YOR372C	-0.129786	0	0	1	0	0	0
YOL161C	-0.129774	0	0	0	1	0	0
YNL175C	-0.128935	0	0	0	1	1	0
YOR211C	-0.128031	0	0	0	1	0	0
YDR281C	-0.127931	0	0	0	1	0	0
YGR056W	-0.127698	0	0	1	0	0	0
YFL024C	-0.127427	0	1	0	0	0	0
YAL043C	-0.126445	0	0	1	0	0	0
YGR116W	-0.126123	0	0	1	0	0	0
YPR114W	-0.125017	0	0	0	1	0	0
YLR272C	-0.124736	0	0	1	0	0	0
YBR205W	-0.124577	0	0	0	1	0	0
YEL019C	-0.124371	0	0	0	1	0	0
YJR077C	-0.123878	0	0	1	0	0	0
YCR084C	-0.123263	0	0	1	0	0	0
YBR193C	-0.122975	0	0	0	1	0	0
YJL104W	-0.122061	0	0	1	0	0	0
YMR033W	-0.122008	0	0	1	0	0	0
YBR162W-A	-0.12188	0	1	0	0	0	0
YGL232W	-0.121705	0	0	0	1	0	0
YNL300W	-0.121192	0	0	0	1	0	0
YJL091C	-0.121113	0	0	0	1	0	0
YDL137W	-0.120687	0	1	0	0	0	0
YLR145W	-0.120099	0	0	0	1	0	0
YJR105W	-0.120013	0	0	1	0	0	0
YHR142W	-0.119198	0	1	0	0	0	0
YKL179C	-0.11912	0	0	1	0	0	0
YML005W	-0.118875	0	0	0	1	0	0
YFR051C	-0.118735	0	0	1	0	0	0
YJR137C	-0.118127	0	0	1	0	0	0
YPR042C	-0.116415	0	1	0	0	0	0
YPR191W	-0.116368	0	0	1	0	0	0
YDR279W	-0.115987	0	0	0	1	0	0
YLR146C	-0.115521	0	0	0	1	0	0
YMR179W	-0.115043	0	0	1	0	0	0
YOR144C	-0.115032	0	0	0	1	0	0
YFR040W	-0.114912	0	0	1	0	0	0
YBR122C	-0.11453	0	0	0	1	0	0
YDR466W	-0.114427	0	0	1	0	0	0
YNL190W	-0.113978	0	0	1	0	0	0
YDR432W	-0.113567	0	0	1	0	1	0
YNL290W	-0.113434	0	0	0	1	0	0
YIL008W	-0.112949	0	0	0	1	0	0
YDR489W	-0.112936	0	0	1	0	0	0
YNL222W	-0.112165	0	0	0	1	0	0
YMR056C	-0.112143	0	1	0	0	0	0
YGL201C	-0.111546	0	0	1	0	0	0
YPR017C	-0.111232	0	0	1	0	0	0
YLR072W	-0.111155	0	0	0	1	0	0
YJL197W	-0.111	0	0	0	1	0	0
YDL085C-A	-0.110668	0	0	1	0	0	0
YIL040W	-0.110419	0	0	0	1	0	0
YML052W	-0.110268	0	1	0	0	0	0
YDL056W	-0.110148	0	0	0	1	0	0
YGR068C	-0.110101	0	0	0	1	1	0
YLR026C	-0.109693	0	0	1	0	0	0
YBR243C	-0.108468	0	0	0	1	0	0
YAL007C	-0.107771	0	0	0	1	0	0
YGL068W	-0.107641	0	1	0	0	0	0
YLR328W	-0.107436	0	0	0	0	0	0
YJL061W	-0.106506	0	0	0	1	0	0
YKL045W	-0.106358	0	0	0	1	0	0
YCR033W	-0.106213	0	0	0	1	0	0
YOR354C	-0.105822	0	0	1	0	0	0
YPL184C	-0.105698	0	0	0	1	0	0
YBL067C	-0.105609	0	0	0	1	0	0
YHR059W	-0.105537	0	0	0	1	0	0
YOR165W	-0.10513	0	0	0	1	0	0
YLR234W	-0.105092	0	0	0	1	0	0
YBR130C	-0.105075	0	0	1	0	0	0
YPL075W	-0.104874	0	1	0	0	0	0
YOR304W	-0.104563	0	0	1	0	0	0
YDR422C	-0.104556	0	0	1	0	0	0
YNL322C	-0.104423	0	0	1	0	0	0
YGL240W	-0.104229	0	0	0	1	0	0
YJR006W	-0.104121	0	1	0	0	0	0
YJR112W-A	-0.103705	0	0	0	1	0	0
YNR040W	-0.10356	0	0	1	0	0	0
YLR095C	-0.10347	0	0	1	0	0	0
YNR048W	-0.103419	0	0	0	1	0	0
YDL156W	-0.103129	0	0	0	1	0	0
YDR197W	-0.102742	0	0	0	1	0	0
YPR052C	-0.102064	0	0	1	0	0	0
YLR045C	-0.1018	0	0	0	1	0	0
YBL003C	-0.101007	0	1	0	0	0	0
YHR117W	-0.0997915	0	0	1	0	0	0
YML049C	-0.0984057	0	0	0	1	0	0
YDR052C	-0.0983601	0	0	0	1	0	0
YLR226W	-0.0981474	0	0	1	0	0	0
YDR098C	-0.0981127	0	0	0	0	0	0
YGR218W	-0.0980911	0	0	1	0	0	0
YDR302W	-0.09739	0	0	0	1	0	0
YBR275C	-0.0971978	0	0	0	1	0	0
YLR224W	-0.0966972	0	0	1	0	0	0
YBL099W	-0.0963869	0	0	0	0	0	0
YIL048W	-0.0957708	0	0	1	0	0	0
YOR164C	-0.0955878	0	0	0	1	0	0
YKR004C	-0.0951643	0	0	0	1	0	0
YJL097W	-0.0946532	0	0	0	1	0	0
YDR430C	-0.0939312	0	0	1	0	0	0
YKR078W	-0.0938553	0	0	0	1	0	0
YDR440W	-0.0929648	0	0	0	1	0	0
YNL121C	-0.092733	0	0	1	0	0	0
YER107C	-0.0925715	0	0	1	0	0	0
YPL064C	-0.0921794	0	0	0	1	0	0
YOR274W	-0.0917616	0	1	0	0	0	0
YDL005C	-0.091559	0	0	1	0	0	0
YMR177W	-0.0909257	0	0	1	0	0	0
YLR403W	-0.0906287	0	0	0	0	0	0
YER065C	-0.0885961	0	0	1	0	0	0
YOR074C	-0.0885712	0	0	0	1	0	0
YPL256C	-0.088356	0	1	0	0	0	0
YOR232W	-0.0883545	0	0	0	1	0	0
YDR238C	-0.0880647	0	0	0	1	0	0
YLR087C	-0.087542	0	0	0	1	0	0
YAR042W	-0.087291	0	0	1	0	0	0
YKR085C	-0.0871243	0	0	0	1	0	0
YLR274W	-0.0868719	0	0	1	0	0	0
YNL227C	-0.0866524	0	0	0	1	0	0
YGL187C	-0.0865628	0	0	0	1	0	0
YER041W	-0.0864645	0	0	0	1	0	0
YDL194W	-0.0861934	0	0	0	1	0	0
YML086C	-0.0858711	0	0	0	1	0	0
YFR013W	-0.0857914	0	0	0	1	0	0
YNL283C	-0.0853033	0	1	0	0	0	0
YAR028W	-0.0850242	0	0	0	1	0	0
YIL031W	-0.084473	0	0	1	0	0	0
YJR069C	-0.0841603	0	0	0	1	0	0
YGR071C	-0.0838015	0	0	0	1	0	0
YKR013W	-0.0830694	0	1	0	0	0	0
YGL167C	-0.0830611	0	1	0	0	0	0
YOR213C	-0.0828042	0	0	1	0	0	0
YNL177C	-0.0826715	0	0	1	0	0	0
YOR174W	-0.0826129	0	0	0	1	0	0
YDR049W	-0.0822966	0	0	0	1	0	0
YNR023W	-0.0817236	0	0	0	1	0	0
YPR023C	-0.0816735	0	1	0	0	0	0
YDR545W	-0.0813598	0	0	0	1	0	0
YLR467W	-0.0813598	0	0	0	1	0	0
YOR396W	-0.0813598	0	0	0	1	0	0
YER133W	-0.0813148	0	0	0	1	0	0
YPL279C	-0.0810475	0	0	1	0	0	0
YMR149W	-0.0809308	0	0	1	0	0	0
YLR047C	-0.0807505	0	1	0	0	0	0
YGL207W	-0.0798488	0	0	1	0	0	0
YBR074W	-0.0796812	0	0	0	1	0	0
YHR211W	-0.0795906	0	0	0	1	0	0
YMR203W	-0.0794429	0	0	1	0	0	0
YPL141C	-0.0792637	0	1	0	0	0	0
YML035C	-0.0792396	0	1	0	0	0	1
YPL216W	-0.0792223	0	0	0	1	0	0
YPR119W	-0.0791934	0	1	0	0	0	0
YMR075W	-0.0791459	0	0	0	1	0	0
YGR060W	-0.0786912	0	1	0	0	0	0
YOL054W	-0.0780638	0	0	0	0	0	0
YNL107W	-0.0778011	0	0	0	1	0	0
YDL099W	-0.0777674	0	0	0	1	0	0
YBL045C	-0.0775044	0	1	0	0	0	0
YER016W	-0.0771715	0	0	0	1	0	0
YBL085W	-0.0770275	0	0	1	0	0	0
YMR205C	-0.0758396	0	1	0	0	0	0
YDR463W	-0.0756816	0	0	1	0	0	0
YBL005W	-0.0753305	0	1	0	0	0	0
YGR177C	-0.0752465	0	0	1	0	0	0
YER032W	-0.0749103	0	0	1	0	0	0
YHL004W	-0.0748313	0	1	0	0	0	0
YLR312W-A	-0.074615	0	1	0	0	0	0
YLR410W	-0.0743876	0	0	0	1	0	0
YGL127C	-0.0738883	0	0	0	1	0	0
YKL077W	-0.0731558	0	0	0	1	0	0
YPL045W	-0.0724222	0	0	0	1	0	0
YDR507C	-0.0711433	0	0	1	0	0	0
YLR059C	-0.070765	0	0	1	0	0	0
YDR524W-C	-0.0706639	0	1	0	0	0	0
YIL022W	-0.0698465	0	0	1	0	0	0
YGL013C	-0.0697696	0	1	0	0	0	0
YHR042W	-0.0690977	0	0	1	0	0	0
YGR014W	-0.0686699	0	1	0	0	0	0
YLL021W	-0.0686023	0	0	1	0	0	0
YGL226C-A	-0.0682449	0	0	0	1	0	0
YPL253C	-0.0675446	0	0	1	0	0	0
YGR075C	-0.0672563	0	0	0	1	0	0
YMR246W	-0.0668435	0	1	0	0	0	0
YBR261C	-0.0658986	0	0	0	1	0	0
YNL195C	-0.0657962	0	0	0	0	0	0
YPL132W	-0.0648683	0	0	0	1	0	0
YJL183W	-0.0648351	0	0	1	0	0	0
YNL030W	-0.0642453	0	1	0	0	0	0
YDL020C	-0.0640118	0	1	0	0	0	0
YJL185C	-0.0633587	0	0	0	1	0	0
YIL083C	-0.0632166	0	0	1	0	0	0
YGL028C	-0.0629721	0	1	0	0	0	0
YDL219W	-0.0629582	0	0	0	1	0	0
YDR192C	-0.0626579	0	0	0	1	0	0
YHR058C	-0.0620162	0	0	0	1	0	0
YBR117C	-0.0618901	0	0	0	1	0	0
YKR036C	-0.0618696	0	0	0	1	0	0
YOR278W	-0.0618281	0	1	0	0	0	0
YLR314C	-0.0610894	0	0	1	0	0	0
YHR045W	-0.0610167	0	0	0	1	0	0
YPL175W	-0.0595324	0	0	0	1	0	0
YKL119C	-0.0592401	0	0	0	1	0	0
YLR286C	-0.057901	0	1	0	0	0	0
YER003C	-0.0568315	0	0	1	0	0	0
YDR404C	-0.0563773	0	0	1	0	0	0
YMR236W	-0.0558844	0	0	1	0	0	0
YLR032W	-0.0553938	0	0	1	0	0	0
YGL216W	-0.0552164	0	0	1	0	0	0
YJL072C	-0.0550428	0	0	0	1	0	0
YML006C	-0.0549432	0	0	0	1	0	0
YGL122C	-0.0546805	0	0	1	0	0	0
YJL181W	-0.054644	0	0	0	1	0	0
YKL222C	-0.0537801	0	0	0	1	0	0
YDL088C	-0.0536108	0	0	0	1	0	0
YCR052W	-0.0519923	0	0	0	1	0	0
YDL203C	-0.0518829	0	0	1	0	0	0
YBR038W	-0.0517199	0	1	0	0	0	0
YKL206C	-0.0516746	0	0	0	1	0	0
YAL033W	-0.050789	0	0	0	1	0	0
YPR162C	-0.0507238	0	0	0	1	0	0
YBR073W	-0.0502607	0	0	1	0	0	0
YDR153C	-0.0501861	0	1	0	0	1	0
YDL058W	-0.0495749	0	0	0	1	0	0
YBL088C	-0.0495112	0	0	0	1	0	0
YGL051W	-0.0494584	0	0	0	0	0	0
YPL145C	-0.0491042	0	1	0	0	0	0
YPL208W	-0.0489712	0	0	0	1	0	0
YJR010C-A	-0.0488655	0	0	1	0	0	0
YKL058W	-0.0487441	0	0	1	0	0	0
YDR501W	-0.0478287	0	1	0	0	0	0
YPR071W	-0.0477807	0	0	0	1	0	0
YOR065W	-0.0477584	0	1	0	0	0	0
YBL040C	-0.045627	0	0	0	1	0	0
YJL133W	-0.0452241	0	1	0	0	0	0
YLR357W	-0.045079	0	0	0	1	0	0
YLR275W	-0.0443709	0	0	1	0	0	0
YLR033W	-0.0439712	0	0	1	0	0	0
YOR378W	-0.0432255	0	0	0	1	0	0
YOL004W	-0.0430726	0	0	1	0	0	0
YEL021W	-0.0430362	0	0	0	0	0	0
YGR284C	-0.0425505	0	1	0	0	0	0
YMR005W	-0.0422833	0	0	1	0	0	0
YOR270C	-0.0421686	0	0	1	0	1	0
YDR210W	-0.0410163	0	0	1	0	0	0
YMR100W	-0.0407344	0	0	1	0	0	0
YPL195W	-0.0400604	0	0	0	1	0	0
YER155C	-0.0399181	0	0	0	1	0	0
YGL133W	-0.0393736	0	0	0	1	0	0
YLR043C	-0.0391286	0	1	0	0	0	0
YOR335C	-0.0386838	0	0	1	0	0	0
YNL327W	-0.0383382	0	0	0	1	0	0
YPL218W	-0.0382819	0	0	1	0	0	0
YLL043W	-0.0380216	0	0	0	1	0	0
YHR178W	-0.0366207	0	0	1	0	0	0
YKR008W	-0.0358969	0	0	1	0	0	0
YGR246C	-0.0356201	0	0	0	1	0	0
YNL091W	-0.0355196	0	0	1	0	0	0
YJR098C	-0.0355158	0	0	1	0	0	0
YBR098W	-0.0354835	0	0	0	1	0	0
YOR241W	-0.0353323	0	0	0	1	0	0
YLR135W	-0.0350733	0	0	0	1	0	0
YDL225W	-0.0349516	0	0	1	0	0	0
YML081C-A	-0.0347536	0	0	1	0	0	0
YGL018C	-0.0346252	0	0	0	1	0	0
YPL268W	-0.0345275	0	0	0	1	0	0
YLR105C	-0.0343113	0	0	1	0	0	0
YOR320C	-0.0339523	0	0	1	0	0	0
YFL039C	-0.0337327	0	1	0	0	0	0
YGR104C	-0.0333544	0	0	0	1	0	0
YBR004C	-0.0333104	0	0	0	1	0	0
YFL008W	-0.0324406	0	0	1	0	0	0
YBL002W	-0.0323787	0	1	0	0	0	0
YHR167W	-0.0318005	0	0	0	1	0	0
YLR146W-A	-0.0316438	0	0	0	1	0	0
YGR049W	-0.0315872	0	0	1	0	0	0
YDL001W	-0.0305883	0	0	0	1	0	0
YAR033W	-0.0301243	0	0	0	1	0	0
YOR264W	-0.0300764	0	1	0	0	0	0
YDL188C	-0.0294156	0	0	1	0	0	0
YOL013W-A	-0.0288711	0	0	0	0	0	0
YDR334W	-0.0282847	0	0	1	0	0	0
YJR075W	-0.0281854	0	0	0	1	0	0
YOR216C	-0.0280849	0	0	0	1	0	0
YLR007W	-0.0277669	0	0	1	0	0	0
YPL069C	-0.0271195	0	0	0	1	0	0
YFR030W	-0.0268642	0	0	1	0	0	0
YDR227W	-0.0259305	0	0	0	1	0	0
YDL052C	-0.0258431	0	0	1	0	0	0
YBL106C	-0.024649	0	0	0	1	0	0
YGR004W	-0.0245721	0	0	0	1	0	0
YAL042W	-0.0244514	0	0	1	0	0	0
YML062C	-0.0240813	0	0	0	1	0	0
YLL026W	-0.0240186	0	1	0	0	0	1
YPL255W	-0.0238592	0	0	1	0	0	0
YCR032W	-0.0230681	0	0	1	0	0	0
YKL020C	-0.0229527	0	0	1	0	0	0
YPR019W	-0.0221873	0	0	0	1	0	0
YPR032W	-0.0221159	0	0	0	1	0	0
YER022W	-0.0218816	0	0	0	1	0	0
YNL229C	-0.0217074	0	0	1	0	0	0
YDR118W	-0.0215034	0	0	0	1	0	0
YGR169C	-0.0214693	0	0	0	1	1	0
YCR048W	-0.0213884	0	0	1	0	0	0
YLR353W	-0.0211606	0	0	1	0	0	0
YGR106C	-0.0209449	0	0	1	0	0	0
YMR070W	-0.0207234	0	1	0	0	0	0
YCL001W	-0.0199841	0	0	0	1	0	0
YBR058C-A	-0.0195478	0	0	1	0	0	0
YGL178W	-0.0193534	0	0	0	1	0	0
YHR024C	-0.019142	0	0	0	1	0	0
YFR048W	-0.0187114	0	0	0	1	0	0
YML126C	-0.018515	0	0	1	0	0	0
YGR155W	-0.0185093	0	1	0	0	1	0
YLR303W	-0.018382	0	0	0	0	0	0
YGL241W	-0.0179204	0	0	0	1	0	0
YNL197C	-0.0176704	0	0	1	0	0	0
YPR188C	-0.0170444	0	0	0	1	0	0
YKL072W	-0.0159592	0	0	1	0	0	0
YHR057C	-0.015958	0	0	0	1	0	0
YNL230C	-0.015151	0	0	0	1	0	0
YJL095W	-0.0149924	0	0	0	1	0	0
YNL004W	-0.0133205	0	0	1	0	0	0
YLR455W	-0.013297	0	0	1	0	0	0
YMR228W	-0.0128159	0	0	0	1	0	0
YML067C	-0.0126222	0	0	0	1	0	0
YMR091C	-0.0125116	0	0	1	0	0	0
YPL083C	-0.0124736	0	0	0	1	0	0
YDR050C	-0.0123543	0	1	0	0	0	0
YLL048C	-0.0117189	0	0	0	1	0	0
YFL037W	-0.0109373	0	0	1	0	0	0
YOR334W	-0.0101242	0	0	1	0	1	0
YOR374W	-0.00934982	0	1	0	0	0	1
YCR066W	-0.00911421	0	0	0	1	0	0
YDL195W	-0.00903719	0	1	0	0	0	0
YDR239C	-0.0088559	0	0	0	1	0	0
YDL133W	-0.00883611	0	1	0	0	0	0
YBR164C	-0.00853537	0	0	1	0	0	0
YMR072W	-0.0080334	0	0	1	0	0	0
YLL003W	-0.00774684	0	0	1	0	0	0
YDR071C	-0.0072754	0	1	0	0	0	0
YLR199C	-0.00650224	0	0	0	1	0	0
YER111C	-0.00631525	0	1	0	0	0	0
YOR356W	-0.00631304	0	0	1	0	0	0
YPR062W	-0.00615102	0	0	0	1	0	0
[truncated: 3,041 more rows]
