# Supplementary material for: A two-step regulatory mechanism dynamically controls histone H3 acetylation by SAGA complex at growth-related promoters
Source: Nucleic Acids Res. 2025 Apr 10;53(7):gkaf276. doi: 10.1093/nar/gkaf276 (PMC11983098; doi:10.1093/nar/gkaf276)
Supplement: gkaf276_Supplemental_Files [file gkaf276_supplemental_files.zip › Supplemental Table S5_20250227.xlsx]

## Sheet: Sheet1
Supplementary Table S5 : Yeast strains used in this study
name	genotype	Source	Figure
YDS2	W303 background; MATa leu2-3,112 his3-11,15 ura3-1 ade2-1 trp1-1 can1-100	(Thomas and Rothstein, 1989)	Fig. 1; Sup Fig. S1A, S1B
HHY168	W303 background; MATα tor1-1 fpr1Δ::Nat RPL13A-2xFKBP12-TRP1	(Haruki et al., 2008)
YJB338	HHY168 background; MATα SFP1-FRB::KANMX IFH1-FRB::HIS	(Zencir et al., 2020)	Fig. 3F-3H; Sup Fig. S1F; Sup Fig. S3A
YJB30	HHY168 background; MATα IFH1-FRB::KAN	(Albert et al., 2019, Elife)	Sup Fig. S1G
YYG843	HHY168 background; MATα SFP1-FRB-KanMX	(Albert et al., 2019, Gen&Dev)	Sup Fig. S1G
YVM48	W303 background; MATα rpa43::hyg rrn3::hyg +pGEN with Rpa43-rrn3 fusion (CARA strain)	(Albert et al, 2016)	Fig. 4B; Sup Fig. S4A
YYG826	W303 background, MATa tod6∆::KanMX stb3∆::NatMX dot6∆::HIS3	This study	Fig. 3B-3E; Sup Fig. S3A
YDA385	HHY154 background, MATα tor1-1 fpr1::NATMX RPL13A-FK::TRP TBP-FRB::KANMX	This study	Fig. 4H-KJ; Sup Fig. S4A
YDD1	W303 background; MATa leu2-3,112 can1-100 ura3-1 ade2-1 rad5-535 STB3-FLAG::KAN RPD3-13-Myc::HIS3	This study	Fig. 4C, 4D, 4E, 4G
YDD2	W303 background, ifh1∆::TRP1 pGAL425GPD-CRF1 (LEU2) RPD3-13-Myc::HIS3	This study	Fig. 4C, 4E, 4G
YDD3	W303 background, ∆ifh1::trp pGAL425GPD-CRF1 (leu) STB3-FLAG::KAN	This study	Fig. 4C, 4D, 4G
